# Supplementary material for: Effectiveness of interactive voice response-call for life mHealth tool on adherence to anti-retroviral therapy among young people living with HIV: A randomized trial in Uganda
Source: PLoS One. 2024 Nov 19;19(11):e0308923. doi: 10.1371/journal.pone.0308923 (PMC11575762; doi:10.1371/journal.pone.0308923)
Supplement: S1 File — (XLSX) [file pone.0308923.s002.xlsx]

## Sheet: Data
study_number1	arm	visit	site	site1	gender1	artstartdate	prev_vl	partner	long_partner	shared_test	highest_level	current_working	hh_income	housing_descr	visited_hf	smoke_tobacco	alcohol	prior_tb	away_fro_hom	simply_forgot	many_pills	avoid_side_effects	people_to_notice	felt_sick	drug_run_out	felt_healthy	change_daily_routine	vl_done	vl_detect	Age	DateEnrolled	M12visit	tell_hiv_status	worry_people	hurt_by_reaction	stopped_social	lost_friends	feel_not_as_good	feel_unclean	feel_bad_person	hiv_disgusting	rejected
1	2	2	2	2	1	2020-03-16	2	1	5	1	2	1	2	1	2	2	2	1	3	2	1	1	3	1	1	1	1	1	2	23	2021-01-25	2021-12-27	1	1	1	2	2	1	2	1	1	1
1	2	1	2	2	1	2020-03-16	2	2		1	2	1	1	1	1	2	2	1	1	1	1	1	2	1	1	1	1	1	2	23	2021-01-25	2021-12-27	1	1	1	2	2	1	2	1	1	1
1	2	0	2	2	1	2020-03-16		2		1	2	2	1	1	1	2	2	1	1	1	1	2	1	1	1	1	1	2		23	2021-01-25	2021-12-27	1	1	1	2	2	1	2	1	1	1
2	2	0	2	2	1	2020-07-10		1	26	1	2	1	2	1	1	2	1		2	3	1	1	1	1	1	1	2	2		24	2021-01-27	2021-12-29	1	1	2	2	2	2	2	2	2	2
2	2	2	2	2	1	2020-07-10	1	2		1	2	1	3	1	2	2	1	2	3	3	1	1	1	1	1	1	1	1	1	24	2021-01-27	2021-12-29	1	1	2	2	2	2	2	2	2	2
2	2	1	2	2	1	2020-07-10	1	1	24	1	2	1	1	1	1	2	1	2	1	1	1	1	1	1	1	1	1	1	1	24	2021-01-27	2021-12-29	1	1	2	2	2	2	2	2	2	2
3	1	0	1	1	2	2020-11-30		1	24	1	3	1	3	4	2	2	2	2	1	1	1	1	3	2	1	1	1	2		21	2021-02-05	2022-01-07	1	2	1	2	2	2	2	2	2	1
3	1	1	1	1	2	2020-11-30		1	31	1	3	1	1	4	2	2	2	2	1	1	1	1	1	1	1	1	1	1	2	21	2021-02-05	2022-01-07	1	2	1	2	2	2	2	2	2	1
3	1	2	1	1	2	2020-11-30	2	1	37	1	3	1	2	4	1	2	2	2	1	1	1	1	1	1	1	1	1	1	2	21	2021-02-05	2022-01-07	1	2	1	2	2	2	2	2	2	1
4	1	1	1	1	2	2019-07-05	1	1	7	1	3	1	1	2	1	2	2	2	3	3	1	1	4	1	1	1	1	1	1	23	2021-02-05	2022-01-07	1	1	1	2	2	2	1	2	1	2
4	1	2	1	1	2	2019-07-05	1	1	13	1	3	1	2	2	1	2	2	2	1	1	1	1	3	1	1	1	1	1	2	23	2021-02-05	2022-01-07	1	1	1	2	2	2	1	2	1	2
4	1	0	1	1	2	2019-07-05	1	1	12	1	3	1	1	2	1	2	2	2	3	4	1	3	4	1	3	1	1	1	1	23	2021-02-05	2022-01-07	1	1	1	2	2	2	1	2	1	2
5	2	2	1	1	2	2021-01-26	2	1	60	1	3	1	3	4	1	2	2	2	1	3	1	1	3	2	1	2	1	1	2	24	2021-02-05	2022-01-07	2	1	1	2	2	2	1	1	2	1
5	2	1	1	1	2	2021-01-26	2	1	48	1	3	1	2	4	2	2	2	2	2	2	1	1	1	1	2	1	1	1	2	24	2021-02-05	2022-01-07	2	1	1	2	2	2	1	1	2	1
5	2	0	1	1	2	2021-01-26		1	48	1	3	2	3	4	2	2	2	2	1	1	1	1	1	1	1	1	1	2		24	2021-02-05	2022-01-07	2	1	1	2	2	2	1	1	2	1
6	1	0	1	1	2	2020-07-27	1	1	1	1	2	1	1	1	1	2	1	2	1	1	1	1	1	1	1	1	1	1	1	20	2021-02-05	2022-01-07	1	1	2	2	2	2	2	2	1	1
6	1	1	1	1	2	2020-07-27	1	1	18	1	2	1	1	1	1	2	1	2	1	1	1	1	1	1	1	1	1	1	1	20	2021-02-05	2022-01-07	1	1	2	2	2	2	2	2	1	1
6	1	2	1	1	2	2020-07-27	1	1	24	1	2	1	2	1	2	2	1	2	1	1	1	1	1	1	1	1	1	1	2	20	2021-02-05	2022-01-07	1	1	2	2	2	2	2	2	1	1
7	2	1	1	1	2	2020-06-25	1	1	30	1	6	2	1	2	2	2	2	2	1	1	1	1	1	1	1	1	1	1	1	24	2021-02-05	2022-01-07	1	2	1	2	2	1	1	1	1	1
7	2	2	1	1	2	2020-06-25	1	1	24	1	6	2	2	4	1	2	2	2	1	2	1	1	1	1	2	1	1	1	2	24	2021-02-05	2022-01-07	1	2	1	2	2	1	1	1	1	1
7	2	0	1	1	2	2020-06-25		1	2	1	6	1	3	4	2	2	2	2	1	4	1	1	1	1	1	1	1	2		24	2021-02-05	2022-01-07	1	2	1	2	2	1	1	1	1	1
8	2	0	1	1	2	2021-01-21		1	1	1	2	1	1	1	1	2	2	2	1	1	1	1	1	1	1	1	1	2		19	2021-02-05	2022-01-07	1	1	2	2	2	2	2	2	2	2
9	1	1	1	1	2	2020-03-19	2	2		1	4	2	1	4	2	2	2	2	1	1	1	1	1	1	1	1	1	1	2	24	2021-02-05	2022-01-07	1	2	1	2	2	2	2	2	1	2
9	1	2	1	1	2	2020-03-19	2	1	5	1	4	2	1	4	2	2	2	2	1	1	1	1	1	1	1	1	1	1	2	24	2021-02-05	2022-01-07	1	2	1	2	2	2	2	2	1	2
9	1	0	1	1	2	2020-03-19		2		1	4	2	1	4	2	2	2	2	1	1	1	1	1	1	1	1	1	1	2	24	2021-02-05	2022-01-07	1	2	1	2	2	2	2	2	1	2
10	2	0	2	2	2	2021-01-11		2		1	4	2	1	1	1	2	2	2	2	4	1	1	4	1	1	1	1	2		24	2021-02-15	2022-01-17	1	1	2	2	2	2	2	2	2	1
10	2	2	2	2	2	2021-01-11	1	1	12	1	4	1	2	2	1	2	2	2	3	2	1	1	1	1	2	1	1	1	1	24	2021-02-15	2022-01-17	1	1	2	2	2	2	2	2	2	1
10	2	1	2	2	2	2021-01-11	1	1	6	1	4	1	1	1	1	2	2	2	2	2	1	1	1	1	2	1	1	1	1	24	2021-02-15	2022-01-17	1	1	2	2	2	2	2	2	2	1
11	1	1	2	2	1	2021-02-04		1	18	1	2	1	3	2	1	2	2	2	2	2	1	1	1	1	1	1	1	1	2	22	2021-02-15	2022-01-17	1	1	2	1	2	2	2	2	1	1
11	1	2	2	2	1	2021-02-04	2	1	2	1	2	1	3	2	1	2	2	2	1	1	1	1	1	1	1	1	1	1	1	22	2021-02-15	2022-01-17	1	1	2	1	2	2	2	2	1	1
11	1	0	2	2	1	2021-02-04		1	12	1	2	1	1	2	2	2	2	2	1	1	1	1	1	1	1	1	1	2		22	2021-02-15	2022-01-17	1	1	2	1	2	2	2	2	1	1
12	1	0	1	1	2	2021-02-16		2		1	6	1	2	4	1	2	2	2	1	1	1	1	1	1	1	1	1	2		24	2021-02-17	2022-01-19	1	1	2	2	2	2	2	2	1	1
12	1	2	1	1	2	2021-02-16	2	1	6	1	6	1	3	4	1	2	2	2	1	1	1	1	1	1	1	1	1	1	2	24	2021-02-17	2022-01-19	1	1	2	2	2	2	2	2	1	1
12	1	1	1	1	2	2021-02-16	2	2		1	6	1	2	4	2	2	2	2	1	1	1	1	4	1	1	1	1	1	2	24	2021-02-17	2022-01-19	1	1	2	2	2	2	2	2	1	1
13	1	2	1	1	1	2019-09-26	2	1	36	1	4	1	2	1	1	2	1	2	1	1	1	1	1	1	1	1	1	1	2	24	2021-02-17	2022-01-19	1	1	2	2	2	2	2	2	2	2
13	1	0	1	1	1	2019-09-26	1	1	24	1	4	1	3	1	2	2	1	2	3	2	1	1	1	1	1	1	1	1	1	24	2021-02-17	2022-01-19	1	1	2	2	2	2	2	2	2	2
13	1	1	1	1	1	2019-09-26	2	1	30	1	4	1	3	1	1	2	1	2	1	2	1	1	1	1	1	1	1	1	2	24	2021-02-17	2022-01-19	1	1	2	2	2	2	2	2	2	2
14	2	1	1	1	2	2021-02-17		1	12	2	4	1	3	1	1	2	2	2	1	1	1	1	2	1	1	1	1	1	1	20	2021-02-17	2022-01-19	1	1	2	2	2	2	2	2	2	2
14	2	0	1	1	2	2021-02-17		1	6	2	4	1	2	1	2	2	2	2	1	1	1	1	1	1	1	1	1	2		20	2021-02-17	2022-01-19	1	1	2	2	2	2	2	2	2	2
14	2	2	1	1	2	2021-02-17	1	1	18	2	4	1	3	1	2	2	2	2	2	3	1	1	3	1	1	2	1	1	2	20	2021-02-17	2022-01-19	1	1	2	2	2	2	2	2	2	2
15	1	1	2	2	2	2020-02-25		1	2	1	3	1	1	1	1	2	2	2	3	3	1	1	2	1	4	1	1	1	2	21	2021-02-22	2022-01-24	1	1	2	2	2	2	2	2	1	2
15	1	0	2	2	2	2020-02-25		1	3	1	3	1	1	4	2	2	2	2	1	1	1	1	1	1	1	1	1	2		21	2021-02-22	2022-01-24	1	1	2	2	2	2	2	2	1	2
15	1	2	2	2	2	2020-02-25	2	1	8	1	3	1	2	1	2	2	1	2	1	1	1	1	1	1	1	1	1	1	2	21	2021-02-22	2022-01-24	1	1	2	2	2	2	2	2	1	2
16	1	2	1	1	2	2021-03-03	1	2		1	3	2	2	4	2	2	2	2	1	1	1	1	1	1	1	1	1	1	2	23	2021-03-11	2022-02-10	1	1	2	2	2	2	2	2	2	2
16	1	1	1	1	2	2021-03-04		2		1	3	2	2	4	1	2	2	2	1	1	1	1	1	1	1	1	1	1	1	23	2021-03-11	2022-02-10	1	1	2	2	2	2	2	2	2	2
16	1	0	1	1	2	2021-03-04		1	12	1	3	1	2	4	2	2	2	2	1	1	1	1	1	1	1	1	1	2		23	2021-03-11	2022-02-10	1	1	2	2	2	2	2	2	2	2
17	2	2	3	3	2	2020-12-23	1	1	12	2	4	1	3	2	2	2	2	2	3	2	1	1	3	1	1	1	1	1	1	20	2020-08-12	2021-07-14	1	1	2	2	3	2	2	2	1	1
17	2	0	3	3	2	2020-02-06	2	1	1	2	4	1	3	2	1	2	2	2	1	1	1	1	1	1	1	1	1	1	2	20	2020-08-12	2021-07-14	1	1	2	2	3	2	2	2	1	1
17	2	1	3	3	2	2020-02-06	2	1	6	2	4	1	3	2	1	2	2		1	2	1	1	1	1	1	1	1	1	2	20	2020-08-12	2021-07-14	1	1	2	2	3	2	2	2	1	1
18	1	2	3	3	2	2020-03-17	2	2		1	2	2	1	2	2	2	2	2	1	1	1	1	1	1	1	1	1	1	2	23	2020-08-12	2021-07-14	1	1	1	1	2	1	1	1	1	2
18	1	0	3	3	2	2020-03-17		2		1	2	2	1	1	1	2	2	2	1	1	1	1	1	1	1	1	3	2		23	2020-08-12	2021-07-14	1	1	1	1	2	1	1	1	1	2
18	1	1	3	3	2	2020-03-17	2	1	3	1	2	1	2	2	1	2	2	2	1	1	1	1	1	1	1	1	1	1	2	23	2020-08-12	2021-07-14	1	1	1	1	2	1	1	1	1	2
19	1	0	3	3	2	2019-11-11	2	1	5	1	3	1	3	1	1	2	2	2	1	1	1	1	1	1	1	1	1	1	2	24	2020-08-12	2021-07-14	1	2	1	2	2	2	2	2	2	2
19	1	2	3	3	2	2019-11-11	2	1	72	1	3	1	2	1	2	2	2	2	1	1	1	1	1	1	1	1	1	1	2	24	2020-08-12	2021-07-14	1	2	1	2	2	2	2	2	2	2
19	1	1	3	3	2	2019-11-11	2	1	60	1	3	1	3	1	2	2	2	2	1	1	1	1	1	1	1	1	1	1	2	24	2020-08-12	2021-07-14	1	2	1	2	2	2	2	2	2	2
20	1	1	3	3	2	2020-04-30		1	8	1	3	2	2	4	2	2	2	2	3	1	1	1	1	1	1	1	1	1	2	21	2020-08-13	2021-07-15	1	1	3	4	3	2	2	2	1	1
20	1	2	3	3	2	2020-04-30	2	1	14	1	3	1	2	4	2	2	1	2	1	1	1	1	1	1	1	1	1	1	2	21	2020-08-13	2021-07-15	1	1	3	4	3	2	2	2	1	1
20	1	0	3	3	2	2020-04-30		1	24	1	3	1	1	1	1	2	1	2	1	2	1	1	1	1	1	1	1	2		21	2020-08-13	2021-07-15	1	1	3	4	3	2	2	2	1	1
21	2	0	3	3	2	2019-09-16	2	2		1	3	1	1	4	1	2	2	2	3	4	1	1	1	1	1	1	1	1	2	24	2020-08-13	2021-07-15	1	1	2	2	2	1	1	1	1	1
21	2	2	3	3	2	2019-09-16	1	1	1	1	3	2	1	1	2	2	2	2	3	3	1	1	2	1	1	1	1	1	1	24	2020-08-13	2021-07-15	1	1	2	2	2	1	1	1	1	1
21	2	1	3	3	2	2019-09-16	2	2		1	3	1	3	4	2	2	2	2	1	3	1	2	1	1	1	1	1	1	2	24	2020-08-13	2021-07-15	1	1	2	2	2	1	1	1	1	1
22	2	0	3	3	2	2019-09-16	2	1	36	1	3	2	6	3	1	2	2	2	3	2	1	1	1	1	1	1	1	1	2	24	2020-08-14	2021-07-16	1	1	2	2	2	2	1	1	1	1
22	2	1	3	3	2	2019-09-16	2	1	36	1	3	1	2	4	1	2	2	2	2	3	1	1	2	1	2	1	1	1	2	24	2020-08-14	2021-07-16	1	1	2	2	2	2	1	1	1	1
22	2	2	3	3	2	2019-09-16	2	1	5	1	3	1	2	4	2	2	2	2	2	3	1	1	2	1	1	1	1	1	2	24	2020-08-14	2021-07-16	1	1	2	2	2	2	1	1	1	1
23	1	2	3	3	2	2019-11-13	2	1	42	1	5	1	3	5	2	2	2	2	1	1	1	1	1	1	1	1	1	1	2	23	2020-08-14	2021-07-16	1	1	1	2	1	2	2	1	1	1
23	1	1	3	3	2	2019-11-13	2	1	36	1	5	1	4	4	1	2	2	2	1	1	1	1	1	1	1	1	1	1	2	23	2020-08-14	2021-07-16	1	1	1	2	1	2	2	1	1	1
23	1	0	3	3	2	2019-11-13	2	1	36	1	5	1	4	5	1	2	2	2	2	2	1	1	1	2	1	1	2	1	2	23	2020-08-14	2021-07-16	1	1	1	2	1	2	2	1	1	1
24	2	0	3	3	2	2019-12-06	1	1	12	1	3	1	2	3	1	2	2	2	1	2	1	2	1	1	2	1	1	1	1	23	2020-08-14	2021-07-16	1	1	1	1	3	1	2	2	1	1
25	2	2	3	3	2	2020-01-15	2	1	36	1	6	1	4	4	2	2	2	2	1	1	1	1	1	1	1	1	1	1	2	22	2020-08-17	2021-07-19	1	1	1	2	2	1	1	1	1	2
25	2	0	3	3	2	2020-01-15	2	1	12	1	4	1	3	4	1	2	2	2	1	1	1	1	3	1	1	1	1	1	2	22	2020-08-17	2021-07-19	1	1	1	2	2	1	1	1	1	2
25	2	1	3	3	2	2020-01-15	2	1	30	1	6	1	3	4	2	2	2	2	1	4	1	1	1	1	1	1	1	1	2	22	2020-08-17	2021-07-19	1	1	1	2	2	1	1	1	1	2
26	2	1	3	3	2	2020-01-28	2	2		1	4	2	2	4	2	2	2	2	1	2	1	1	2	1	1	1	1	1	2	15	2020-08-17	2021-07-19	1	1	2	2	3	2	2	2	2	2
26	2	0	3	3	2	2020-01-28	1	2		1	4	2	3	4	1	2	2	2	3	1	1	1	1	1	2	1	1	1	1	15	2020-08-17	2021-07-19	1	1	2	2	3	2	2	2	2	2
26	2	2	3	3	2	2020-01-28	2	2		1	4	2	1	4	2	2	2	2	1	1	1	1	1	1	1	1	1	1	2	15	2020-08-17	2021-07-19	1	1	2	2	3	2	2	2	2	2
27	2	0	3	3	2	2020-07-22		1	4	1	3	1	2	1	1	2	1	2	1	1	1	2	3	2	1	1	1	2		21	2020-08-19	2021-07-21	1	1	1	2	2	1	1	1	3	2
28	2	0	3	3	2	2019-10-11	1	1	24	1	4	1	2	4	1	2	2	2	1	1	1	3	3	1	1	1	3	1		22	2020-08-20	2021-07-22	1	2	1	2	2	2	2	2	1	1
28	2	2	3	3	2	2019-10-11	1	1	8	1	4	1	3	4	2	2	2	2	1	3	1	1	1	1	1	1	1	1	1	22	2020-08-20	2021-07-22	1	2	1	2	2	2	2	2	1	1
28	2	1	3	3	2	2019-10-11	1	1	2	2	4	1	3	4	2	2	2	2	1	1	1	1	2	1	1	1	1	1	1	22	2020-08-20	2021-07-22	1	2	1	2	2	2	2	2	1	1
29	1	0	3	3	2	2020-08-07		1	36	1	4	1	4	4	1	2	2	2	1	2	1	2	2	1	1	1	1	2		19	2020-08-25	2021-07-27	1	2	1	2	2	1	2	1	1	1
29	1	2	3	3	2	2020-08-07	2	1	12	1	4	2	1	2	1	2	1	2	1	1	1	1	1	1	1	1	1	1	2	19	2020-08-25	2021-07-27	1	2	1	2	2	1	2	1	1	1
29	1	1	3	3	2	2020-08-07	2	1	7	1	4	1	3	2	1	2	1	2	2	1	1	1	1	1	2	1	1	1	2	19	2020-08-25	2021-07-27	1	2	1	2	2	1	2	1	1	1
30	1	1	3	3	1	2020-08-24	1	2		1	3	2	1	2	1	2	2	2	2	1	1	1	2	1	2	1	1	1	1	24	2020-08-28	2021-07-30	1	1	3	4	3	2	2	2	1	1
30	1	0	3	3	1	2020-08-24		1	4	1	3	2	1	3	2	2	2	2	1	1	1	1	3	1	1	1	1	2		24	2020-08-28	2021-07-30	1	1	3	4	3	2	2	2	1	1
31	1	0	3	3	2	2020-08-07		1	2	2	4	1	3	1	1	2	2	2	1	2	1	1	4	1	1	1	1	2		23	2020-09-04	2021-08-06	1	1	2	2	2	1	1	1	1	1
32	2	2	3	3	2	2020-07-21	2	1	78	1	1	1	2	1	2	2	2	2	1	1	1	1	1	1	1	1	1	1	1	24	2020-09-07	2021-08-09	1	1	2	2	2	1	1	1	1	1
32	2	0	3	3	2	2020-07-21	2	1	72	2	2	1	1	1	1	2	2	2	1	1	1	3	4	1	1	1	1	2		24	2020-09-07	2021-08-09	1	1	2	2	2	1	1	1	1	1
32	2	1	3	3	2	2020-07-21	2	1	72	1	2	1	2	1	1	2	2	2	1	1	1	1	2	1	2	1	1	1	2	24	2020-09-07	2021-08-09	1	1	2	2	2	1	1	1	1	1
33	1	0	3	3	2	2020-08-18		1	24	1	4	1	3	4	1	2	1	2	1	1	1	1	1	1	1	1	1	2		22	2020-09-07	2021-08-09	1	1	1	2	2	2	2	2	1	1
33	1	1	3	3	2	2020-08-18	1	1	24	1	4	1	3	4	2	2	2	2	2	3	1	1	1	1	2	1	1	1	1	22	2020-09-07	2021-08-09	1	1	1	2	2	2	2	2	1	1
33	1	2	3	3	2	2020-08-18	1	2		1	4	2	1	4	2	2	2	2	3	2	1	1	3	1	4	1	2	1	1	22	2020-09-07	2021-08-09	1	1	1	2	2	2	2	2	1	1
34	1	0	3	3	2	2020-03-04	1	1	12	1	3	1	1	2	1	2	1	2	2	2	3	3	1	1	1	1	1	1	1	20	2020-09-15	2021-08-17	1	1	2	4	3	1	2	2	2	1
35	2	1	3	3	2	2019-06-25	2	2		1	3	1	3	2	1	2	1	2	2	3	1	1	2	1	2	1	1	1	2	23	2020-09-11	2021-08-13	1	1	1	2	2	2	1	2	2	2
35	2	0	3	3	2	2019-06-25	2	1	24	1	3	1	3	2	1	2	1	2	3	2	1	1	1	1	3	3	3	1	2	23	2020-09-11	2021-08-13	1	1	1	2	2	2	1	2	2	2
35	2	2	3	3	2	2019-06-25		1	54	1	2	1	2	2	1	2	1	2	3	2	1	1	1	1	2	1	1	1	1	23	2020-09-11	2021-08-13	1	1	1	2	2	2	1	2	2	2
36	2	0	3	3	1	2020-09-11		1	36	2	4	2	3	1	1	2	1	2	1	1	1	1	1	1	1	1	1	2		20	2020-09-11	2021-08-13	1	2	3	4	3	1	1	2	1	1
36	2	2	3	3	1	2020-09-11	2	2		1	4	1	2	1	2	2	2	2	1	1	1	1	1	1	1	1	1	1	2	20	2020-09-11	2021-08-13	1	2	3	4	3	1	1	2	1	1
36	2	1	3	3	1	2020-09-11	1	2		1	4	1	1	2	2	2	2	2	1	1	1	1	1	1	1	1	1	1	1	20	2020-09-11	2021-08-13	1	2	3	4	3	1	1	2	1	1
37	1	1	3	3	2	2020-07-27	2	1	51	1	4	1	2	1	2	2	2	2	1	1	1	1	1	1	1	1	1	1	2	21	2020-09-29	2021-08-31	1	2	2	2	2	1	2	2	1	1
37	1	2	3	3	2	2020-07-27	2	1	57	1	4	1	2	1	2	2	2	2	1	1	1	1	1	1	1	1	1	1	2	21	2020-09-29	2021-08-31	1	2	2	2	2	1	2	2	1	1
37	1	0	3	3	2	2020-07-27		1	45	1	4	1	2	1	1	2	2	2	1	1	1	1	1	1	2	1	1	2		21	2020-09-29	2021-08-31	1	2	2	2	2	1	2	2	1	1
38	1	0	3	3	2	2020-10-12		1	120	1	4	1	2	4	1	2	2	2	1	1	1	1	1	1	1	1	1	2		24	2020-10-12	2021-09-13	1	1	2	2	2	2	2	2	2	1
38	1	1	3	3	2	2020-10-12	2	2		1	4	1	2	4	1	2	2	2	1	1	1		1	1	1	1	1	1	2	24	2020-10-12	2021-09-13	1	1	2	2	2	2	2	2	2	1
38	1	2	3	3	2	2020-10-12	2	1	6	1	4	2	2	3	2	2	2	2	1	1	1	1	1	1	1	1	1	1	2	24	2020-10-12	2021-09-13	1	1	2	2	2	2	2	2	2	1
39	2	2	3	3	2	2020-10-13	1	1	1	1	3	1	2	3	1	2	2	2	2	1	1	1	1	1	2	1	1	1	1	24	2020-10-13	2021-09-14	1	1	1	2	2	2	2	2	1	1
39	2	1	3	3	2	2020-10-13	2	1	7	1	3	1	3	4	1	2	2	2	1	2	1	1	1	1	2	1	1	1	2	24	2020-10-13	2021-09-14	1	1	1	2	2	2	2	2	1	1
39	2	0	3	3	2	2020-10-13		1	12	1	3	1	3	4	2	2	2	2	1	1	1	1	1	1	1	1	1	2		24	2020-10-13	2021-09-14	1	1	1	2	2	2	2	2	1	1
40	1	2	3	3	2	2020-08-24	1	1	8	1	2	1	2	1	2	2	2	2	2	1	1	1	1	1	1	1	1	1	1	20	2020-10-15	2021-09-16	1	1	2	2	2	1	1	1	1	2
40	1	1	3	3	2	2020-08-24	1	1	2	1	2	1	1	1	1	2	1	2	3	1	1	1	4	1	3	1	1	1	1	20	2020-10-15	2021-09-16	1	1	2	2	2	1	1	1	1	2
40	1	0	3	3	2	2020-08-24		1	12	1	2	1	1	1	1	2	2	2	2	2	1	1	1	1	1	1	2			20	2020-10-15	2021-09-16	1	1	2	2	2	1	1	1	1	2
41	1	0	3	3	2	2019-09-09	2	1	24	1	4	1	3	4	1	2	1	2	1	2	1	1	3	1	1	1	1	1	2	23	2020-10-28	2021-09-29	1	1	1	2	2	2	1	2	2	1
41	1	1	3	3	2	2019-09-09	1	1	2	1	4	1	3	4	1	2	1	2	1	1	1	1	1	1	1	1	1	1	1	23	2020-10-28	2021-09-29	1	1	1	2	2	2	1	2	2	1
41	1	2	3	3	2	2019-09-09	1	1	3	1	4	1	3	4	2	2	1	2	1	1	1	1	1	1	1	1	1	1	1	23	2020-10-28	2021-09-29	1	1	1	2	2	2	1	2	2	1
42	1	0	3	3	1	2019-07-04	2	1	4	2	2	1	2	2	1	2	1	2	1	2	1	1	4	1	1	1	1	1	2	21	2020-11-04	2021-10-06	1	1	2	2	2	2	1	2	1	1
42	1	1	3	3	1	2019-07-04	2	1	10	1	2	1	2	2	1	2	1	2	1	1	1	1	1	1	1	1	1	1	2	21	2020-11-04	2021-10-06	1	1	2	2	2	2	1	2	1	1
42	1	2	3	3	1	2019-07-04	2	1	16	1	2	1	1	2	1	2	1	2	1	1	1	1	1	1	1	1	1	1	2	21	2020-11-04	2021-10-06	1	1	2	2	2	2	1	2	1	1
43	2	2	2	2	1	2020-06-29	1	2		1	3	1	2	1	2	2	2	2	2	2	1	1	1	1	1	1	1	1	1	16	2020-11-11	2021-10-13	1	2	2	2	2	2	2	2	2	2
43	2	0	2	2	1	2020-06-29		2		1	3	2	1	1	2	2	2	2	1	1	1	1	1	1	1	1	1	2		16	2020-11-11	2021-10-13	1	2	2	2	2	2	2	2	2	2
43	2	1	2	2	1	2020-06-29		2		1	3	2	2	1	1	2	2	2	1	2	1	1	1	1	1	1	1	1	1	16	2020-11-11	2021-10-13	1	2	2	2	2	2	2	2	2	2
44	1	1	2	2	2	2020-02-10	1	2		1	3	1	1	4	1	2	2	2	1	1	1	1	1	1	1	1	1	1	2	19	2020-11-11	2021-10-13	1	1	1	2	2	1	2	2	1	1
44	1	0	2	2	2	2020-02-10	2	1	12	1	3	1	1	2	1	2	2	2	1	3	1	1	3	1	1	1	4	1	2	19	2020-11-11	2021-10-13	1	1	1	2	2	1	2	2	1	1
45	2	2	2	2	2	2020-09-14	1	1	14	1	6	1	3	4	1	2	1	2	1	1	1	1	1	1	1	1	1	1	1	24	2020-11-11	2021-10-13	1	1	2	2	2	1	1	2	1	1
45	2	0	2	2	2	2020-09-14		1	2	1	6	1	2	5	1	2	1	2	1	1	1	1	1	1	1	1	1	2		24	2020-11-11	2021-10-13	1	1	2	2	2	1	1	2	1	1
45	2	1	2	2	2	2020-09-14		1	8	1	6	1	3	4	1	2	1	2	2	2	1	1	1	1	1	1	1	1	1	24	2020-11-11	2021-10-13	1	1	2	2	2	1	1	2	1	1
46	1	2	2	2	1	2020-09-23	2	1	17	1	3	1	3	2	1	2	2	2	1	1	1	1	1	1	1	1	1	1	2	24	2020-11-11	2021-10-13	1	1	1	1	1	1	1	2	2	2
46	1	1	2	2	1	2020-09-23	1	1	11	1	3	1	3	1	1	2	2	2	1	1	1	1	1	1	1	1	1	1	1	24	2020-11-11	2021-10-13	1	1	1	1	1	1	1	2	2	2
46	1	0	2	2	1	2020-09-23		1	5	1	3	1	2	1	1	2	2	2	1	1	1	1	1	1	1	1	1	2		24	2020-11-11	2021-10-13	1	1	1	1	1	1	1	2	2	2
47	2	1	2	2	2	2020-01-27	2	1	12	1	3	2	2	4	1	2	2	2	2	2	1	1	1	1	2	1	1	1	2	24	2020-11-16	2021-10-18	1	1	1	2	2	2	2	2	1	1
47	2	2	2	2	2	2020-01-27		1	18	1	3	1	2	4	1	2	2	2	1	2	1	1	1	1	1	1	1	1	1	24	2020-11-16	2021-10-18	1	1	1	2	2	2	2	2	1	1
47	2	0	2	2	2	2020-01-27	1	1	10	1	3	1	2	4	1	2	2	2	3	3	1	1	1	1	1	1	2	1	1	24	2020-11-16	2021-10-18	1	1	1	2	2	2	2	2	1	1
48	1	1	2	2	2	2020-03-30	1	1	12	1	4	1	2	1	1	2	2	2	1	1	1	1	1	1	1	1	1	1	1	24	2020-11-16	2021-10-18	1	1	1	2	2	2	1	1	1	1
48	1	0	2	2	2	2020-03-30	2	1	12	1	4	2	2	1	2	2	2	2	1	3	2	3	3	3	1	3	1	1	2	24	2020-11-16	2021-10-18	1	1	1	2	2	2	1	1	1	1
48	1	2	2	2	2	2020-03-30	1	1	18	1	4	1	2	1	1	2	2	2	2	1	1	1	1	1	1	1	1	1	1	24	2020-11-16	2021-10-18	1	1	1	2	2	2	1	1	1	1
49	1	0	2	2	1	2019-09-02	2	1	12	1	4	1	3	1	1	2	2	2	1	3	1	1	3	1	2	1	2	1	2	24	2020-11-16	2021-10-18	1	1	2	2	2	2	1	2	1	1
49	1	1	2	2	1	2019-09-02	1	1	24	1	4	1	2	1	1	2	2		1	2	1	1	1	1	1	1	1	1	1	24	2020-11-16	2021-10-18	1	1	2	2	2	2	1	2	1	1
49	1	2	2	2	1	2019-09-02	2	1	30	1	4	1	3	2	1	2	2	2	1	1	1	1	1	1	1	1	1	1	2	24	2020-11-16	2021-10-18	1	1	2	2	2	2	1	2	1	1
50	2	2	2	2	1	2020-08-18	2	1	36	1	3	1	2	4	2	2	1	2	1	1	1	1	1	1	1	1	1	1	2	23	2020-11-16	2021-10-18	1	1	1	1	2	2	2	2	2	2
50	2	0	2	2	1	2020-08-18		1	24	1	3	1	3	4	2	2	1	2	2	1	1	1	1	1	1	1	1	2		23	2020-11-16	2021-10-18	1	1	1	1	2	2	2	2	2	2
50	2	1	2	2	1	2020-08-18		1	30	1	3	1	2	4	2	2	1	2	1	3	1	1	1	1	1	1	1			23	2020-11-16	2021-10-18	1	1	1	1	2	2	2	2	2	2
51	1	1	2	2	1	2019-08-26	1	1	36	1	4	1	2	4	1	2	1	2	1	1	1	1	1	1	1	1	1	1	1	24	2020-11-16	2021-10-18	1	1	2	1	2	2	2	2	1	1
51	1	0	2	2	1	2019-08-26	1	1	36	1	4	1	3	4	1	2	1	2	3	1	1	1	1	1	2	1	1	1	1	24	2020-11-16	2021-10-18	1	1	2	1	2	2	2	2	1	1
51	1	2	2	2	1	2019-08-26	2	1	42	1	4	1	3	4	1	2	1	2	1	1	1	1	1	1	1	1	1	1	2	24	2020-11-16	2021-10-18	1	1	2	1	2	2	2	2	1	1
52	2	0	2	2	2	2020-05-25		1	48	1	2	1	2	1	2	2	2	2	1	1	1	1	1	1	1	1	1	2		22	2020-11-16	2021-10-18	2	1	1	2	2	2	2	2	1	1
53	1	0	2	2	2	2020-01-30	2	1	12	1	4	1	3	2	2	2	2	2	1	1	1	1	1	1	1	1	1	1	2	24	2020-11-18	2021-10-20	1	1	1	2	2	1	1	1	1	1
53	1	2	2	2	2	2020-01-30	2	1	18	1	4	1	2	2	1	2	2	2	1	1	1	1	1	1	1	1	1	1	2	24	2020-11-18	2021-10-20	1	1	1	2	2	1	1	1	1	1
53	1	1	2	2	2	2020-01-30	1	1	12	1	4	1	2	2	1	2	2	2	1	1	1	1	1	1	1	1	1	1	1	24	2020-11-18	2021-10-20	1	1	1	2	2	1	1	1	1	1
54	2	0	2	2	1	2019-09-16	2	2		1	2	2	6	4	2	2	2	2	3	1	1	1	1	1	1	1	1	1	2	15	2020-11-18	2021-10-20	2	2	2	2	2	2	2	2	2	1
54	2	2	2	2	1	2019-09-16	1	2		1	2	1	1	1	1	2	2	2	3	3	1	1	1	1	1	2	2	1	1	15	2020-11-18	2021-10-20	2	2	2	2	2	2	2	2	2	1
54	2	1	2	2	1	2019-09-16	2	2		1	2	2	1	1	2	2	2	2	3	2	1	1	1	1	1	1	1	1	2	15	2020-11-18	2021-10-20	2	2	2	2	2	2	2	2	2	1
55	2	1	2	2	2	2019-07-10		1	30	1	2	1	2	1	2	2	2	2	2	3	1	1	1	1	2	1	1	1	1	24	2020-11-18	2021-10-20	1	1	1	2	2	2	2	2	1	1
55	2	0	2	2	2	2019-07-10		1	24	1	2	1	2	1	1	2	2	2	3	4	1	1	1	1	4	1	1			24	2020-11-18	2021-10-20	1	1	1	2	2	2	2	2	1	1
56	2	0	2	2	2	2019-10-29	2	1	12	1	3	1	3	4	2	2	2	2	1	1	1	1	1	1	1	1	1	1	2	23	2020-11-18	2021-10-20	1	1	1	2	2	1	1	1	1	1
56	2	2	2	2	2	2019-10-29	2	1	18	1	3	2	1	4	1	2	2	2	1	1	1	1	1	1	1	1	1	1	2	23	2020-11-18	2021-10-20	1	1	1	2	2	1	1	1	1	1
56	2	1	2	2	2	2019-10-29	2	2		1	3	2	1	4	1	2	2	2	1	1	1	1	1	1	1	1	1	1	2	23	2020-11-18	2021-10-20	1	1	1	2	2	1	1	1	1	1
57	1	0	2	2	2	2019-06-07	1	1	60	1	2	2	1	6	2	2	2	2	1	2	1	3	4	1	1	1	1	1	1	23	2020-11-18	2021-10-20	1	1	1	1	1	1	1	1	1	1
57	1	1	2	2	2	2019-06-07	2	1	60	1	2	2	1	6	2	2	2	2	1	1	1	1	1	1	1	1	1	1	2	23	2020-11-18	2021-10-20	1	1	1	1	1	1	1	1	1	1
57	1	2	2	2	2	2019-06-07	1	1	60	1	2	2	2	6	1	2	2	2	1	1	1	1	1	1	1	1	1	1	1	23	2020-11-18	2021-10-20	1	1	1	1	1	1	1	1	1	1
58	1	0	2	2	2	2020-05-18	1	1	72	1	2	1	4	2	1	2	2	2	1	1	1	1	4	1	1	1	1	1	1	23	2020-11-18	2021-10-20	1	1	1	1	1	1	1	1	2	1
58	1	1	2	2	2	2020-05-18	1	1	72	1	2	2	3	2	1	2	2	2	1	1	1	1	1	1	2	1	1	1	1	23	2020-11-18	2021-10-20	1	1	1	1	1	1	1	1	2	1
58	1	2	2	2	2	2020-05-18	1	1	72	1	2	1	2	2	1	2	2	2	1	1	1	1	1	1	1	1	1	1	1	23	2020-11-18	2021-10-20	1	1	1	1	1	1	1	1	2	1
59	1	1	2	2	2	2019-06-10	2	1	12	1	3	2	2	4	1	2	1	2	1	1	1	1	1	1	2	1	1	1	2	24	2020-11-25	2021-10-27	1	1	1	1	1	1	1	2	2	2
59	1	2	2	2	2	2019-06-10	2	1	18	1	3	2	2	3	1	2	2	2	2	2	1	1	1	1	1	1	1	1	2	24	2020-11-25	2021-10-27	1	1	1	1	1	1	1	2	2	2
59	1	0	2	2	2	2019-06-10	2	1	72	1	3	1	2	4	1	2	1	2	1	2	1	1	1	1	1	1	1	1	2	24	2020-11-25	2021-10-27	1	1	1	1	1	1	1	2	2	2
60	1	1	2	2	2	2020-03-19	2	1	36	1	4	2	3	1	1	2	2	2	1	1	1	1	1	1	1	1	1	1	2	20	2020-11-25	2021-10-27	1	1	1	1	2	1	1	1	2	2
60	1	0	2	2	2	2020-03-19		1	36	1	4	1	3	1	1	2	2	2	3	1	1	1	1	1	1	1	1	2		20	2020-11-25	2021-10-27	1	1	1	1	2	1	1	1	2	2
60	1	2	2	2	2	2020-03-19		1	36	1	4	2	3	2	1	2	2	2	1	1	1	1	1	1	1	1	1	1	2	20	2020-11-25	2021-10-27	1	1	1	1	2	1	1	1	2	2
61	2	1	2	2	2	2020-03-05	2	1	12	1	2	1	2	4	1	2	2	2	1	3	1	1	1	1	2	1	1	1	2	20	2020-11-25	2021-10-27	1	1	1	2	2	1	1	1	1	1
61	2	0	2	2	2	2020-03-05		1	12	1	2	2	1	4	1	2	2	2	1	2	1	1	4	1	1	1	1	2		20	2020-11-25	2021-10-27	1	1	1	2	2	1	1	1	1	1
61	2	2	2	2	2	2020-03-05	2	1	18	1	2	1	2	4	1	2	2	2	1	1	1	1	1	1	1	1	1	1	2	20	2020-11-25	2021-10-27	1	1	1	2	2	1	1	1	1	1
62	2	1	2	2	2	2020-02-03	1	1	48	1	2	2	2	4	1	2	2	2	1	1	1	1	1	1	1	1	1	1	1	20	2020-11-25	2021-10-27	3	1	2	2	2	2	1	1	2	1
62	2	0	2	2	2	2020-02-03	1	1	36	1	2	2	2	4	2	2	2	2	1	1	1	1	4	1	1	1	1	1	1	20	2020-11-25	2021-10-27	3	1	2	2	2	2	1	1	2	1
62	2	2	2	2	2	2020-02-03	1	2		2	2	1	2	4	1	2	2	2	3	2	1	1	1	1	1	1	1	1	2	20	2020-11-25	2021-10-27	3	1	2	2	2	2	1	1	2	1
63	1	0	2	2	2	2020-03-10	2	1	12	1	3	1	4	1	2	2	1	2	2	3	1	1	1	1	2	1	1	1	2	24	2020-11-25	2021-10-27	1	2	2	2	2	1	2	1	1	1
63	1	1	2	2	2	2020-03-03	2	1	2	1	3	1	1	1	1	2	1	2	1	1	1	1	1	1	1	1	1	1	2	24	2020-11-25	2021-10-27	1	2	2	2	2	1	2	1	1	1
63	1	2	2	2	2	2020-03-03	2	2		1	2	1	1	1	1	2	1	2	1	1	1	1	1	1	1	1	1	1	2	24	2020-11-25	2021-10-27	1	2	2	2	2	1	2	1	1	1
64	2	1	2	2	2	2020-03-03	2	1	3	1	2	1	2	2	1	2	1	2	1	2	1	1	1	1	1	1	1	1	2	20	2020-11-25	2021-10-27	1	2	2	2	2	1	2	2	1	2
64	2	0	2	2	2	2020-03-03	2	1	12	1	2	1	3	2	2	2	1	2	2	1	1	2	1	1	2	1	1	1	2	20	2020-11-25	2021-10-27	1	2	2	2	2	1	2	2	1	2
64	2	2	2	2	2	2020-03-03	2	1	6	1	2	1	2	2	1	2	1	2	1	1	1	1	1	1	1	1	1	1	2	20	2020-11-25	2021-10-27	1	2	2	2	2	1	2	2	1	2
65	1	2	2	2	2	2019-12-16	2	1	18	1	5	1	3	4	1	2	1	2	1	1	1	1	1	1	1	1	1	1	2	22	2020-12-02	2021-11-03	1	2	2	2	2	2	2	2	1	1
65	1	0	2	2	2	2019-12-16	2	1	12	1	5	1	6	4	1	2	1	2	1	1	1	4	1	1	1	1	1	1	2	22	2020-12-02	2021-11-03	1	2	2	2	2	2	2	2	1	1
65	1	1	2	2	2	2019-12-16	2	1	12	1	5	2	3	4	1	2	1	2	1	1	1	1	1	1	1	1	1	1	2	22	2020-12-02	2021-11-03	1	2	2	2	2	2	2	2	1	1
66	2	0	2	2	2	2019-08-31	2	1	72	1	2	1	3	2	2	2	1	2	1	1	1	1	1	1	1	1	1	1	2	23	2020-12-02	2021-11-03	1	1	1	1	3	2	1	1	1	1
66	2	2	2	2	2	2019-08-31	2	1	72	1	2	1	2	2	1	2	1	2	1	1	1	1	1	1	2	1	1	1	1	23	2020-12-02	2021-11-03	1	1	1	1	3	2	1	1	1	1
66	2	1	2	2	2	2021-08-31	2	1	72	1	2	1	2	2	1	2	1	2	1	2	1	1	1	1	1	1	1	1	2	23	2020-12-02	2021-11-03	1	1	1	1	3	2	1	1	1	1
67	1	1	2	2	2	2019-06-20		1	54	1	2	1	1	1	2	2	2	2	1	1	1	1	1	1	1	1	1	1	1	24	2020-12-02	2021-11-03	1	1	1	2	2	1	1	1	1	1
67	1	0	2	2	2	2019-06-20		1	48	1	2	1	2	1	1	2	2	2	1	1	1	1	1	1	2	1	1	2		24	2020-12-02	2021-11-03	1	1	1	2	2	1	1	1	1	1
67	1	2	2	2	2	2019-06-20	1	1	60	1	2	1	2	1	1	2	2	2	1	1	1	1	1	1	1	1	1	1	2	24	2020-12-02	2021-11-03	1	1	1	2	2	1	1	1	1	1
68	1	0	2	2	2	2020-01-17		1	48	1	3	1	2	1	2	2	2	2	1	1	1	1	3	1	1	1	1	2		20	2020-12-02	2021-11-03	1	2	2	2	2	1	1	1	1	2
68	1	1	2	2	2	2020-01-17	2	1	54	1	3	1	2	1	2	2	2	2	1	1	1	1	2	1	1	1	1	1	2	20	2020-12-02	2021-11-03	1	2	2	2	2	1	1	1	1	2
69	1	0	2	2	2	2020-10-22		1	12	1	3	1	2	2	2	2	1	2	1	3	1	1	1	1	1	1	3			24	2020-12-07	2021-11-08	1	1	1	1	1	1	1	1	1	1
69	1	2	2	2	2	2020-10-22	1	1	24	1	3	1	2	2	2	2	1	2	1	1	1	1	1	1	1	1	1	1	2	24	2020-12-07	2021-11-08	1	1	1	1	1	1	1	1	1	1
69	1	1	2	2	2	2020-10-22		1	12	1	3	1	2	2	1	2	1	2	1	2	1	1	1	1	1	1	1	1	1	24	2020-12-07	2021-11-08	1	1	1	1	1	1	1	1	1	1
70	1	1	2	2	2	2019-11-07	2	1	12	1	2	2	3	1	1	2	2	2	1	1	1	1	1	1	1	1	1	1	2	23	2020-12-07	2021-11-08	1	2	1	2	2	1	1	1	1	1
70	1	0	2	2	2	2019-11-07	2	1	24	1	2	1	1	1	1	2	2	2	1	1	1	2	1	1	1	1	1	1	2	23	2020-12-07	2021-11-08	1	2	1	2	2	1	1	1	1	1
70	1	2	2	2	2	2019-11-07	2	1	18	1	2	1	3	1	1	2	2	2	1	1	1	1	1	1	1	1	1	1	2	23	2020-12-07	2021-11-08	1	2	1	2	2	1	1	1	1	1
71	2	2	2	2	1	2020-09-09	1	1	17	1	2	1	1	1	1	1	1	2	1	2	1	1	1	1	2	1	1	1	1	23	2020-12-09	2021-11-10	1	1	2	2	2	2	2	2	1	1
71	2	1	2	2	1	2020-09-09	1	1	11	1	2	1	1	1	1	1	1	2	2	2	1	1	2	1	2	1	1	1	1	23	2020-12-09	2021-11-10	1	1	2	2	2	2	2	2	1	1
71	2	0	2	2	1	2020-09-09		1	5	1	2	1	6	1	1	1	1	2	3	3	1	2	1	1	1	1	3	2		23	2020-12-09	2021-11-10	1	1	2	2	2	2	2	2	1	1
72	1	2	2	2	1	2019-07-19	2	2		1	3	1	3	4	1	2	2	2	1	1	1	1	1	1	1	1	1	1	2	24	2020-12-14	2021-11-15	1	1	2	2	2	2	1	1	1	2
72	1	1	2	2	1	2019-07-19	2	2		1	3	1	2	2	1	2	2	2	1	1	1	1	1	1	1	1	1	1	2	24	2020-12-14	2021-11-15	1	1	2	2	2	2	1	1	1	2
72	1	0	2	2	1	2019-07-19	2	1	24	1	3	1	3	1	2	2	1	2	2	2	1	2	1	1	1	1	1	1	2	24	2020-12-14	2021-11-15	1	1	2	2	2	2	1	1	1	2
73	1	0	2	2	2	2019-11-11	1	2		1	3	1	3	4	1	1	2	1	3	4	1	1	3	1	1	1	2	1	1	22	2020-12-14	2021-11-15	1	1	1	1	2	2	2	2	2	2
73	1	1	2	2	2	2019-11-11	2	1	3	1	3	1	2	4	2	2	2	2	2	2	1	1	1	1	1	1	1	1	1	22	2020-12-14	2021-11-15	1	1	1	1	2	2	2	2	2	2
74	2	0	2	2	1	2019-09-22	2	2		1	4	1	2	4	2	2	2	2	1	3	1	1	1	1	1	1	1	1	2	15	2020-12-14	2021-11-15	1	2	2	2	2	2	2	2	2	2
74	2	2	2	2	1	2019-09-22	2	2		1	4	1	2	4	1	2	2	2	1	1	1	1	1	1	1	1	1	1	1	15	2020-12-14	2021-11-15	1	2	2	2	2	2	2	2	2	2
74	2	1	2	2	1	2019-09-22	2	2		1	4	2	2	4	1	2	2	2	1	2	1	1	1	1	1	1	1	1	2	15	2020-12-14	2021-11-15	1	2	2	2	2	2	2	2	2	2
75	2	0	2	2	1	2020-04-17		1	1	1	2	1	2	2	2	2	2	2	3	2	1	1	1	1	4	1	1	2		20	2020-12-14	2021-11-15	1	1	1	1	2	2	2	2	1	1
76	1	0	2	2	2	2019-08-31		2		1	2	2	1	3	1	2	2	2	3	1	1	1	1	1	2	2	1	2		24	2020-12-14	2021-11-15	1	1	2	2	2	2	2	2	2	2
77	2	0	3	3	2	2020-10-28		1	2	1	2	1	3	4	1	2	2	2	2	1	1	1	1	2	1	1	1	2		24	2020-12-16	2021-11-17	1	1	2	2	2	1	2	2	1	1
78	2	2	2	2	2	2020-12-30	2	2		1	4	1	2	1	1	2	2	2	1	1	1	1	2	1	1	1	1	1	2	24	2021-01-25	2021-12-27	1	1	2	2	2	2	1	1	1	2
78	2	1	2	2	2	2020-12-29	2	1	5	1	4	2	1	1	1		2	2	1	1	1	1	4	1	2	1	1	1	2	24	2021-01-25	2021-12-27	1	1	2	2	2	2	1	1	1	2
78	2	0	2	2	2	2020-12-30		2		1	4	1	2	1	1	2	2	2	1	1	3	1	2	1	1	1	1			24	2021-01-25	2021-12-27	1	1	2	2	2	2	1	1	1	2
79	1	0	2	2	1	2020-05-20		1	36	1	2	1	2	2	1	1	1	2	4	3	2	3	1	1	3	1	1	2		24	2021-01-25	2021-12-27	1	1	1	1	1	2	2	2	2	1
80	2	0	2	2	2	2021-01-04		2		1	3	2	1	4	1	2	2	2	2	1	1	1	1	1	1	1	1	2		22	2021-01-25	2021-12-27	1	1	1	2	2	1	2	1	2	2
81	2	2	2	2	2	2020-12-09	1	1	30	1	3	1	3	4	1	2	1	2	3	3	2	1	3	1	1	3	1	1	1	24	2021-01-25	2021-12-27	1	1	1	1	1	1	2	2	1	1
81	2	0	2	2	2	2020-12-09		1	12	1	3	1	2	4	1	2	1	2	3	3	1	1	1	1	1	1	1			24	2021-01-25	2021-12-27	1	1	1	1	1	1	2	2	1	1
81	2	1	2	2	2	2020-12-09	1	1	18	1	3	1	3	4	1	2	1	2	1	1	1	1	1	1	1	1	1	1	1	24	2021-01-25	2021-12-27	1	1	1	1	1	1	2	2	1	1
82	2	1	2	2	2	2019-10-21	2	1	18	1	3	1	2	2	1	2	2	2	1	2	1	1	1	1	2	1	1	1	2	23	2021-01-25	2021-12-27	1	1	1	1	1	1	2	2	1	1
82	2	0	2	2	2	2019-10-21	2	1	12	1	3	1	1	2	1	2	2	2	1	3	2	1	3	1	2	1	1	1	2	23	2021-01-25	2021-12-27	1	1	1	1	1	1	2	2	1	1
82	2	2	2	2	2	2019-10-21	2	1	24	1	3	1	3	2	2	2	2	2	1	3	1	1	1	1	3	1	1	1	2	23	2021-01-25	2021-12-27	1	1	1	1	1	1	2	2	1	1
83	1	2	2	2	2	2020-11-16	2	2		1	6	2	2	4	2	2	2	2	1	1	1	1	1	1	1	1	1	1	2	23	2021-01-27	2021-12-29	1	2	2	2	2	2	1	2	2	1
83	1	0	2	2	2	2020-11-16		1	6	1	6	1	4	4	1	2	2	2	2	1	1	1	1	1	3	1	1	2		23	2021-01-27	2021-12-29	1	2	2	2	2	2	1	2	2	1
83	1	1	2	2	2	2020-11-16	2	1	12	1	6	2	4	4	1	2	2	2	1	1	1	1	1	1	1	1	1	1	2	23	2021-01-27	2021-12-29	1	2	2	2	2	2	1	2	2	1
84	2	0	2	2	1	2019-10-28	1	1	24	1	5	1	4	4	2	2	1	2	1	1	1	1	1	1	1		1	1	1	23	2021-01-27	2021-12-29	1	1	1	2	1	2	2	2	1	1
85	2	2	2	2	1	2021-01-27	2	1	14	1	4	1	4	4	1	2	1	1	1	1	1	1	1	1	1	1	1	1	2	24	2021-01-27	2021-12-29	1	1	1	2	2	2	2	2	1	2
85	2	0	2	2	1	2021-01-27		1	2	1	4	1	3	3	1	2	1	1	1	1	1	1	1	1	1	1	1	2		24	2021-01-27	2021-12-29	1	1	1	2	2	2	2	2	1	2
85	2	1	2	2	1	2021-01-27	2	1	8	1	4	1	3	4	1	2	1	1	1	1	1	1	3	1	1	1	3	1	2	24	2021-01-27	2021-12-29	1	1	1	2	2	2	2	2	1	2
86	1	2	1	1	2	2020-07-13	2	1	105	1	4	1	3	4	2	2	2	2	1	1	1	1	1	1	1	1	1	1	2	24	2021-01-28	2021-12-30	1	1	2	2	2	1	1	1	1	1
86	1	0	1	1	2	2020-07-13		1	92	1	4	1	3	4	1	2	2	2	2	3	1	1	1	1	1	1	1	2		24	2021-01-28	2021-12-30	1	1	2	2	2	1	1	1	1	1
86	1	1	1	1	2	2020-07-13	2	1	98	1	4	1	3	4	1	2	2	2	1	1	1	1	1	1	1	1	1	1	2	24	2021-01-28	2021-12-30	1	1	2	2	2	1	1	1	1	1
87	1	1	1	1	2	2021-01-26	1	1	126	1	3	1	2	1	2	2	1	2	1	1	1	1	1	1	1	1	1	1	1	24	2021-01-28	2021-12-30	1	1	2	2	2	2	2	2	1	2
87	1	0	1	1	2	2021-01-26		1	120	1	3	1	1	1	2	2	1	2	1	1	1	1	1	1	1	1	1	2		24	2021-01-28	2021-12-30	1	1	2	2	2	2	2	2	1	2
87	1	2	1	1	2	2021-01-26	1	1	132	1	3	1	3	1	1	2	1	2	1	1	1	1	1	1	1	1	1	1	2	24	2021-01-28	2021-12-30	1	1	2	2	2	2	2	2	1	2
88	1	2	1	1	2	2019-07-18	2	1	84	1	3	1	3	4	1	2	2	2	1	1	1	1	1	1	1	1	1	1	2	23	2021-01-28	2021-12-30	1	1	1	2	2	1	2	2	2	2
88	1	0	1	1	2	2019-07-18	1	1	72	1	3	1	2	4	1	2	2	2	2	1	2	3	1	2	1	1	1	1	1	23	2021-01-28	2021-12-30	1	1	1	2	2	1	2	2	2	2
88	1	1	1	1	2	2019-07-18	2	1	78	1	3	1	3	4	2	2	2	2	1	2	1	1	1	1	1	1	1	1	2	23	2021-01-28	2021-12-30	1	1	1	2	2	1	2	2	2	2
89	2	1	2	2	2	2019-06-23	2	1	66	1	2	1	2	1	2	2	1	2	1	2	1	1	1	1	1	1	1	1	1	24	2021-01-28	2021-12-30	1	1	2	2	2	1	1	2	1	2
89	2	0	2	2	2	2019-06-23	2	1	60	1	2	1	1	1	1	2	1	2	2	3	1	1	1	1	1	1	1	1	2	24	2021-01-28	2021-12-30	1	1	2	2	2	1	1	2	1	2
90	2	0	1	1	2	2020-11-23		1	8	1	2	1	1	1	1	2	2	2	1	3	1	1	1	1	1	1	1	2		19	2021-01-28	2021-12-30	1	1	2	2	2	1	1	2	2	2
91	2	0	1	1	2	2020-09-08		1	6	1	3	1	1	1	1	2	2	2	1	1	1	1	1	1	1	1	1	2		24	2021-01-28	2021-12-30	1	1	2	2	2	2	2	2	1	2
92	2	0	1	1	1	2020-07-20	2	1	24	1	3	2	3	4	2	2	1	2	1	1	1	1	1	1	1	1	1	1	2	22	2021-01-28	2021-12-30	1	1	2	2	2	2	2	2	3	1
92	2	2	1	1	2	2020-07-20	2	1	37	1	3	2	3	4	1	2	1	2	1	3	1	1	1	1	1	1	1	1	2	22	2021-01-28	2021-12-30	1	1	2	2	2	2	2	2	3	1
92	2	1	1	1	2	2020-07-20	2	1	30	1	3	2	3	4	2	2	1	2	1	3	1	1	1	1	1	1	1	1	2	22	2021-01-28	2021-12-30	1	1	2	2	2	2	2	2	3	1
93	1	0	3	3	2	2021-02-01		1	9	1	3	1	2	1	2	2	2	2	1	1	1	1	1	1	1	1	1	2		19	2021-02-02	2022-01-04	1	1	2	2	2	2	2	2	2	2
94	1	0	2	2	2	2021-02-03		1	24	2	4	1	3	1	1	2	2		1	1	1	1	1	1	1	1	1			24	2021-02-03	2022-01-05	1	2	3	4	3	2	2	2	2	2
94	1	2	2	2	2	2021-02-03	2	1	36	1	4	1	3	4	1	2	2	2	1	1	1	1	1	1	1	1	1	1	2	24	2021-02-03	2022-01-05	1	2	3	4	3	2	2	2	2	2
94	1	1	2	2	2	2021-02-03	2	1	30	1	4	1	3	4	2	2	2	2	1	1	1	1	1	1	1	1	1	1	2	24	2021-02-03	2022-01-05	1	2	3	4	3	2	2	2	2	2
95	2	2	2	2	2	2021-01-25	2	1	26	1	3	1	2	1	2	2	2	2	3	2	1	1	3	1	2	2	1	1	2	23	2021-02-03	2022-01-05	1	1	1	1	1	1	1	1	1	1
95	2	0	2	2	2	2021-01-25		1	8	1	3	1	1	1	2	2	2	2	1	1	1	1	1	1	1	1	1			23	2021-02-03	2022-01-05	1	1	1	1	1	1	1	1	1	1
95	2	1	2	2	2	2021-01-25		1	14	1	3	1	1	1	1	2	2	2	1	1	1	1	1	1	1	1	1	1	2	23	2021-02-03	2022-01-05	1	1	1	1	1	1	1	1	1	1
96	2	2	2	2	2	2021-12-24	2	2		1	6	1	3	4	1	2	2	2	1	1	1	1	1	1	1	1	1	1	1	24	2021-02-03	2022-01-05	1	1	1	2	2	2	2	2	1	1
96	2	1	2	2	2	2020-12-24		1	9	1	6	1	3	5	1	2	2	2	1	1	1	1	1	1	1	1	1	1	2	24	2021-02-03	2022-01-05	1	1	1	2	2	2	2	2	1	1
96	2	0	2	2	2	2020-12-24		1	3	1	6	1	2	4	1	2	2	2	2	1	1	1	3	1	1	1	1	2		24	2021-02-03	2022-01-05	1	1	1	2	2	2	2	2	1	1
97	1	1	2	2	2	2020-08-03	1	1	18	1	3	1	2	1	1	2	2	2	1	1	1	1	1	1	1	1	1	1	1	22	2021-02-03	2022-01-05	1	1	2	2	2	1	1	2	2	1
97	1	0	2	2	2	2020-08-03	1	1	12	1	3	1	1	1	1	2	2	2	1	1	1	1	1	1	1	1	1	1	1	22	2021-02-03	2022-01-05	1	1	2	2	2	1	1	2	2	1
97	1	2	2	2	2	2020-08-03	1	1	5	1	3	1	2	1	1	2	2	2	1	1	1	1	1	1	1	1	1	1	1	22	2021-02-03	2022-01-05	1	1	2	2	2	1	1	2	2	1
98	1	1	3	3	2	2020-07-22	1	1	3	1	3	1	2	1	2	2	2	2	1	3	1	1	2	1	1	1	1	1	2	18	2021-02-03	2022-01-05	1	1	1	2	1	1	1	1	1	1
98	1	0	3	3	2	2020-07-22	1	1	36	1	3	1	2	1	1	2	2	2	3	2	1	1	3	1	1	1	1	1	1	18	2021-02-03	2022-01-05	1	1	1	2	1	1	1	1	1	1
98	1	2	3	3	2	2020-07-22	2	1	9	1	3	1	2	2	1	2	2	2	1	1	1	1	1	1	1	1	1	1	2	18	2021-02-03	2022-01-05	1	1	1	2	1	1	1	1	1	1
99	1	1	1	1	2	2019-12-12	2	1	30	1	3	1	3	1	1	2	2	2	2	1	1	1	1	1	1	1	1	1	2	23	2021-02-11	2022-01-13	1	1	2	2	2	2	2	2	1	1
99	1	2	1	1	2	2019-12-12	2	1	36	1	3	1	2	2	1	2	2	2	1	1	1	1	1	1	1	1	1	1	2	23	2021-02-11	2022-01-13	1	1	2	2	2	2	2	2	1	1
99	1	0	1	1	2	2019-12-12	2	1	1	1	3	1	2	1	2	2	2	2	3	2	1	1	1	1	2	1	1	1	2	23	2021-02-11	2022-01-13	1	1	2	2	2	2	2	2	1	1
100	2	0	1	1	2	2019-07-15	2	1	60	1	3	1	3	2	1	2	2	2	1	1	1	1	1		1	1	1	1	2	22	2021-02-11	2022-01-13	1	2	2	2	2	2	2	2	1	2
100	2	2	1	1	2	2019-07-15	2	1	5	1	3	1	3	2	1	2	2	2	1	3	1	1	3	1	1	1	1	1	1	22	2021-02-11	2022-01-13	1	2	2	2	2	2	2	2	1	2
100	2	1	1	1	2	2019-07-15	2	1	66	1	3	1	2	2	2	2	2	2	1	2	1	1	3	1	1	1	2	1	2	22	2021-02-11	2022-01-13	1	2	2	2	2	2	2	2	1	2
101	1	1	1	1	2	2019-06-24	2	1	36	1	3	1	2	1	1	2	2	2	1	1	1	1	1	1	1	1	1	1	2	20	2021-02-11	2022-01-13	1	2	1	2	1	2	1	2	1	2
101	1	2	1	1	2	2019-06-24	2	1	43	1	3	1	3	1	2	2	2	2	1	1	1	1	1	1	1	1	1	1	2	20	2021-02-11	2022-01-13	1	2	1	2	1	2	1	2	1	2
101	1	0	1	1	2	2019-06-24	2	1	36	1	3	1	3	1	1	2	2	2	1	1	1	1	1	1	1	1	1	1	2	20	2021-02-11	2022-01-13	1	2	1	2	1	2	1	2	1	2
102	2	2	1	1	2	2020-10-19	2	1	60	1	3	2	3	4	1	2	2	2	1	1	1	1	1	1	1	1	1	1	2	23	2021-02-11	2022-01-13	1	1	2	2	2	1	2	2	2	2
102	2	0	1	1	2	2020-10-19		1	48	1	3	1	3	4	1	2	2	2	3	2	1	1	1	1	1	1	1	2		23	2021-02-11	2022-01-13	1	1	2	2	2	1	2	2	2	2
102	2	1	1	1	2	2020-10-19	2	1	64	1	3	1	3	4	1	2	2	2	1	2	1	1	1	1	1	1	1	1	2	23	2021-02-11	2022-01-13	1	1	2	2	2	1	2	2	2	2
103	1	0	1	1	2	2019-08-07	2	1	12	1	4	2	1	1	2	2	2	2	1	4	1	1	1	1	1	1	1	1	2	19	2021-02-11	2022-01-13	1	1	1	1	2	1	2	1	1	2
103	1	2	1	1	2	2019-08-07	2	1	42	1	4	2	3	4	1	2	2	2	1	1	1	1	1	1	1	1	1	1	2	19	2021-02-11	2022-01-13	1	1	1	1	2	1	2	1	1	2
103	1	1	1	1	2	2019-08-07	2	1	36	1	4	2	3	4	2	2	2	2	2	1	1	1	1	1	1	1	1	1	2	19	2021-02-11	2022-01-13	1	1	1	1	2	1	2	1	1	2
104	1	2	2	2	2	2020-02-05	2	1	2	1	2	1	2	1	1	2	1	2	1	1	1	1	1	1	1	1	1	1	2	24	2021-02-15	2022-01-17	1	1	2	2	2	2	2	2	1	2
104	1	1	2	2	2	2020-02-05	2	1	18	1	2	1	2	1	1	2	2	2	1	2	1	1	1	1	2	1	1	1	2	24	2021-02-15	2022-01-17	1	1	2	2	2	2	2	2	1	2
104	1	0	2	2	2	2020-02-05	1	1	12	1	2	1	1	1	1	2	2	2	3	4	1	1	2	1	1	1	1	1	1	24	2021-02-15	2022-01-17	1	1	2	2	2	2	2	2	1	2
105	2	1	2	2	2	2021-02-17	2	1	14	1	2	1	2	1	2	2	2	2	1	2	1	1	3	1	1	1	1	1	2	23	2021-02-22	2022-01-24	1	1	2	2	2	1	2	2	1	1
105	2	0	2	2	2	2021-02-17		1	24	1	2	1	2	1	2	2	2	2	1	1	1	1	1	1	1	1	1	2		23	2021-02-22	2022-01-24	1	1	2	2	2	1	2	2	1	1
105	2	2	2	2	2	2021-02-17	2	1	20	1	2	1	3	2	1	2	2	2	1	1	1	1	1	1	2	1	1	1	2	23	2021-02-22	2022-01-24	1	1	2	2	2	1	2	2	1	1
106	1	1	2	2	2	2021-02-22		1	24	1	4	2	2	2	1	2	2	2	2	2	1	1	1	1	1	1	1	1	2	20	2021-02-22	2022-01-24	1	1	1	2	2	1	1	1	2	2
106	1	0	2	2	2	2021-02-22		1	24	1	4	2	1	2	2	2	2	2	1	1	1	1	1	1	1	1	1	2		20	2021-02-22	2022-01-24	1	1	1	2	2	1	1	1	2	2
106	1	2	2	2	2	2021-02-22	2	1	6	1	4	1	2	2	1	2	2	2	1	1	1	1	1	1	1	1	1	1	2	20	2021-02-22	2022-01-24	1	1	1	2	2	1	1	1	2	2
107	1	0	2	2	1	2021-02-11		1	4	1	4	1	2	3	1	2	1	2	1	1	1	1	3	1	1	1	1	2		24	2021-03-01	2022-01-31	1	2	2	2	2	2	2	2	1	1
108	1	0	2	2	2	2019-09-13	2	1	12	1	2	1	3	2	1	2	2	2	1	3	1	1	1	1	1	1	1	1	2	18	2021-03-01	2022-01-31	1	1	2	2	2	2	2	2	1	1
108	1	2	2	2	2	2019-09-13	1	1	24	1	2	1	2	2	1	2	2	2	1	1	1	1	1	1	1	1	1	1	2	18	2021-03-01	2022-01-31	1	1	2	2	2	2	2	2	1	1
108	1	1	2	2	2	2019-09-13		1	18	1	2	1	3	1	1	2	2	2	2	1	1	1	1	1	1	1	1	1	1	18	2021-03-01	2022-01-31	1	1	2	2	2	2	2	2	1	1
109	2	1	2	2	2	2021-02-02	2	1	3	1	3	1	2	1	1	2	2	2	1	1	1	1	1	1	1	1	1	1	2	21	2021-03-01	2022-01-31	1	1	3	4	3	2	2	2	1	2
109	2	0	2	2	2	2021-02-02		1	36	2	3	1	3	1	2	2	2	2	1	1	1	1	1	1	1	1	1	2		21	2021-03-01	2022-01-31	1	1	3	4	3	2	2	2	1	2
110	2	1	2	2	1	2021-03-01		2		1	2	1	2	2	1	2	1	2	1	1	1	1	1	1	1	1	1	1	1	24	2021-03-01	2022-01-31	1	1	2	2	3	2	1	1	1	1
110	2	2	2	2	1	2021-03-01	2	1	2	1	2	1	2	2	1	2	1	2	1	3	1	1	1	1	2	1	1	1	2	24	2021-03-01	2022-01-31	1	1	2	2	3	2	1	1	1	1
110	2	0	2	2	1	2021-03-01		1	3	1	2	1	2	2	1	2	1	1	1	1	1	1	1	1	1	1	1	2		24	2021-03-01	2022-01-31	1	1	2	2	3	2	1	1	1	1
111	2	2	2	2	2	2021-03-01	1	1	60	1	3	1	2	2	2	2	1	2	1	1	1	1	1	1	2	1	1	1	1	24	2021-03-01	2022-01-31	1	1	2	2	2	2	2	2	1	2
111	2	1	2	2	2	2021-03-01	1	1	70	1	3	1	1	2	1	2	2	2	1	1	1	1	1	1	3	1	1	1	1	24	2021-03-01	2022-01-31	1	1	2	2	2	2	2	2	1	2
111	2	0	2	2	2	2021-03-01		1	60	1	3	1	1	2	1	2	2	2	1	1	1	1	1	1	1	1	1	2		24	2021-03-01	2022-01-31	1	1	2	2	2	2	2	2	1	2
112	2	1	2	2	2	2021-02-10	1	1	12	1	3	1	2	3	1	2	1	2	1	2	1	1	1	1	1	1	1	1	1	24	2021-03-03	2022-02-02	1	1	2	2	2	2	1	2	1	2
112	2	2	2	2	2	2021-02-10	1	1	18	1	3	1	2	4	2	2	1	2	3	3	1	1	2	1	1	1	1	1	1	24	2021-03-03	2022-02-02	1	1	2	2	2	2	1	2	1	2
112	2	0	2	2	2	2021-02-10		1	6	1	3	2	3	4	1	2	1	2	1	1	1	1	1	1	1	1	1	2		24	2021-03-03	2022-02-02	1	1	2	2	2	2	1	2	1	2
113	2	2	2	2	1	2020-07-27	1	1	48	1	1	1	2	1	1	1	1	2	3	4	1	1	2	1	1	1	3	1	1	24	2021-03-03	2022-02-02	1	1	2	2	2	2	2	2	1	1
113	2	1	2	2	1	2020-07-27	1	1	42	1	1	1	2	1	1	1	1	2	1	1	1	1	1	1	1	1	3	1	1	24	2021-03-03	2022-02-02	1	1	2	2	2	2	2	2	1	1
113	2	0	2	2	1	2020-07-27		1	36	1	1	1	3	1	2	1	1	2	1	1	1	1	1	1	1	1	1	2		24	2021-03-03	2022-02-02	1	1	2	2	2	2	2	2	1	1
114	1	0	2	2	2	2019-11-04	1	1	1	1	3	1	3	1	2	2	2	2	1	3	1	1	1	1	1	1	1	1	1	24	2021-03-10	2022-02-09	1	1	2	2	2	2	2	2	1	2
114	1	2	2	2	2	2019-11-04	1	1	3	1	3	1	2	2	1	2	2	2	1	1	1	1	1	1	1	1	1	1	2	24	2021-03-10	2022-02-09	1	1	2	2	2	2	2	2	1	2
114	1	1	2	2	2	2019-11-04	1	1	36	1	3	1	2	1	2	2	2	2	1	2	1	1	1	1	1	1	1	1	1	24	2021-03-10	2022-02-09	1	1	2	2	2	2	2	2	1	2
115	1	2	2	2	1	2019-09-23	2	2		2	4	1	4	3	1	2	1	2	1	1	1	1	1	1	1	1	1	1	2	24	2021-03-10	2022-02-09	1	1	2	2	2	1	1	2	1	1
115	1	0	2	2	1	2019-09-23	2	1	1	2	4	1	4	4	2	2	1	2	1	3	1	1	2	1	1	1	1	1	2	24	2021-03-10	2022-02-09	1	1	2	2	2	1	1	2	1	1
115	1	1	2	2	1	2019-09-23	2	1	7	2	4	1	4	4	2	2	1	2	1	2	1	1	1	1	1	1	1	1	2	24	2021-03-10	2022-02-09	1	1	2	2	2	1	1	2	1	1
116	2	0	2	2	1	2020-10-22		1	18	1	3	1	3	1	2	2	2	2	1	1	1	1	1	1	2	1	1	2		24	2021-03-10	2022-02-09	1	2	2	2	2	2	2	2	2	2
116	2	1	2	2	1	2020-10-22		1	24	1	3	1	3	1	2	2	2	2	1	1	1	1	1	1	1	1	1	1	1	24	2021-03-10	2022-02-09	1	2	2	2	2	2	2	2	2	2
116	2	2	2	2	1	2020-10-22	1	1	30	1	3	1	3	2	1	2	2	2	1	1	1	1	1	1	1	1	1	1	1	24	2021-03-10	2022-02-09	1	2	2	2	2	2	2	2	2	2
117	2	1	2	2	2	2020-01-09	2	1	42	1	3	1	3	1	1	2	1	2	1	2	1	1	1	1	1	1	1	1	2	24	2021-03-10	2022-02-09	1	1	2	1	2	2	1	2	2	1
117	2	2	2	2	2	2020-01-09	2	1	48	1	3	1	2	2	1	2	1	2	2	2	1	1	2	1	1	1	1	1	2	24	2021-03-10	2022-02-09	1	1	2	1	2	2	1	2	2	1
117	2	0	2	2	2	2020-01-09		1	36	1	3	1	3	1	1	2	1	2	1	3	1	1	1	1	1	1	1	2		24	2021-03-10	2022-02-09	1	1	2	1	2	2	1	2	2	1
118	1	0	1	1	2	2019-11-13	2	1	24	1	3	1	2	1	2	2	2	2	1	1	1	1	1	1	1	1	1	1	2	23	2021-03-11	2022-02-10	1	1	2	2	2	2	2	2	1	2
118	1	1	1	1	2	2019-11-13	2	1	2	1	3	1	2	1	1	2	2	2	1	1	1	1	1	1	1	1	1	1	2	23	2021-03-11	2022-02-10	1	1	2	2	2	2	2	2	1	2
119	2	1	1	1	2	2019-06-08		1	9	1	3	1	2	1	2	2	2	2	3	2	1	1	1	1	2	1	1	1	1	23	2021-03-11	2022-02-10	1	1	2	2	2	2	2	2	1	1
119	2	0	1	1	2	2019-06-08	2	1	1	1	3	1	1	1	1	2	2	2	2	1	1	1	1	1	2	1	1	1	2	23	2021-03-11	2022-02-10	1	1	2	2	2	2	2	2	1	1
119	2	2	1	1	2	2019-06-08	1	2		1	3	1	1	2	1	2	1	2	1	1	1	1	1	1	1	1	1	1	2	23	2021-03-11	2022-02-10	1	1	2	2	2	2	2	2	1	1
120	2	2	1	1	2	2019-12-02	2	1	24	1	1	1	2	1	2	2	2	2	1	1	1	1	1	1	1	1	1	1	2	19	2021-03-11	2022-02-10	1	1	1	2	2	2	2	2	1	1
120	2	0	1	1	2	2019-12-02	2	1	12	1	1	1	1	1	1	2	2	2	1	4	1	1	3	1	1	1	1	1	2	19	2021-03-11	2022-02-10	1	1	1	2	2	2	2	2	1	1
120	2	1	1	1	2	2019-12-02	2	1	18	1	1	1	1	1	1	2	2	2	1	1	1	1	1	1	1	1	1	1	2	19	2021-03-11	2022-02-10	1	1	1	2	2	2	2	2	1	1
121	2	2	1	1	2	2021-03-04	2	1	5	1	1	1	2	2	1	2	2	2	1	1	1	1	1	1	1	1	1	1	2	24	2021-03-11	2022-02-10	1	1	2	2	2	2	2	2	1	1
121	2	0	1	1	2	2021-03-04		1	36	1	1	1	1	1	2	2	2	2	1	1	1	1	1	1	1	1	1	2		24	2021-03-11	2022-02-10	1	1	2	2	2	2	2	2	1	1
121	2	1	1	1	2	2021-03-04	2	2		1	1	1	1	1	1	2	2	2	1	2	1	1	1	1	1	1	1	1	2	24	2021-03-11	2022-02-10	1	1	2	2	2	2	2	2	1	1
122	1	0	1	1	2	2020-11-12		1	24	1	3	1	3	1	2	2	2		1	1	1	1	1	1	1	1	1	2		24	2021-03-18	2022-02-17	1	1	2	2	2	1	1	2	2	2
122	1	1	1	1	2	2020-11-12	2	1	30	1	3	1		1	2	2	2	2	1	2	1	1	1	1	1	1	1	1	2	24	2021-03-18	2022-02-17	1	1	2	2	2	1	1	2	2	2
122	1	2	1	1	2	2020-11-12	2	1	36	1	3	1	3	1	2	2	2	2	1	1	1	1	1	1	1	1	1	1	2	24	2021-03-18	2022-02-17	1	1	2	2	2	1	1	2	2	2
123	2	1	2	2	2	2019-06-15	1	1	11	1	2	1	1	4	1	2	2	2	3	3	1	1	4	1	1	1	2	1	1	24	2021-03-18	2022-02-17	1	1	2	2	2	1	1	1	2	2
123	2	0	2	2	2	2019-06-15	1	1	5	1	2	2	2	4	2	2	2	2	2	3	1	1	4	1	1	1	1	1	1	24	2021-03-18	2022-02-17	1	1	2	2	2	1	1	1	2	2
124	1	2	1	1	2	2021-01-05	2	1	12	1	3	1	2	2	1	2	1	2	1	1	1	1	1	1	1	1	1	1	2	24	2021-03-18	2022-02-17	1	1	1	1	1	2	2	2	1	2
124	1	0	1	1	2	2021-01-05		1	36	1	3	1	3	2	1	2	2	2	1	3	1	1	4	1	1	1	1	2		24	2021-03-18	2022-02-17	1	1	1	1	1	2	2	2	1	2
124	1	1	1	1	2	2021-01-05	2	1	42	1	3	1	3	2	2	2	2	2	2	2	1	1	1	1	1	1	1	1	2	24	2021-03-18	2022-02-17	1	1	1	1	1	2	2	2	1	2
125	2	0	1	1	2	2019-11-06		1	36	1	4	1	2	3	1	2	1	2	4	3	1	1	1	1	4	1	1	2		24	2021-03-18	2022-02-17	1	1	2	2	2	2	1	2	1	2
126	2	1	1	1	2	2019-07-06	2	1	18	1	3	1	2	1	1	2	2	2	3	1	1	1	1	1	2	1	1	1	1	23	2021-03-18	2022-02-17	1	1	2	2	2	2	1	2	2	2
126	2	2	1	1	2	2019-07-06	1	1	24	1	3	1	2	2	1	2	2	2	2	3	1	1	1	1	2	1	1	1	2	23	2021-03-18	2022-02-17	1	1	2	2	2	2	1	2	2	2
126	2	0	1	1	2	2019-07-06	2	1	24	1	3	1	4	1	1	2	2	2	1	1	1	1	1	1	1	1	1	1	2	23	2021-03-18	2022-02-17	1	1	2	2	2	2	1	2	2	2
127	2	1	1	1	2	2020-09-22	2	2		1	2	1	2	1	2	2	2	2	1	1	1	1	1	1	1	1	1	1	2	24	2021-03-18	2022-02-17	1	1	2	2	2	2	2	2	1	1
127	2	2	1	1	2	2020-09-22	1	1	6	1	2	1	2	4	1	2	1	2	1	2	1	1	1	1	1	1	1	1	1	24	2021-03-18	2022-02-17	1	1	2	2	2	2	2	2	1	1
127	2	0	1	1	2	2020-09-22	1	2		1	2	1	2	1	1	2	2	2	3	2	1	3	3	1	1	1	1	1	1	24	2021-03-18	2022-02-17	1	1	2	2	2	2	2	2	1	1
128	1	2	3	3	2	2019-10-20	2	1	24	1	4	1	3	4	1	2	2	2	1	1	1	1	1	1	1	1	1	1	1	19	2021-03-22	2022-02-21	1	1	1	1	2	2	2	2	2	1
128	1	1	3	3	2	2019-10-20	2	1	18	1	4	2	2	3	1	2	2	2	1	1	1	1	1	1	1	1	1	1	2	19	2021-03-22	2022-02-21	1	1	1	1	2	2	2	2	2	1
128	1	0	3	3	2	2019-03-20		1	12	1	4	2	3	4	2	2	2	2	1	2	1	1	1	3	1	1	1	2		19	2021-03-22	2022-02-21	1	1	1	1	2	2	2	2	2	1
129	2	1	3	3	2	2020-01-13	1	2		1	1	1	2	2	2	2	2	2	3	3	1	1	2	1	1	1	1	1	1	24	2021-03-23	2022-02-22	1	1	2	2	2	2	2	2	2	2
129	2	0	3	3	2	2020-01-13		1	2	1	1	1	1	1	2	2	2	2	2	3	1	1	1	4	3	1	1	2		24	2021-03-23	2022-02-22	1	1	2	2	2	2	2	2	2	2
129	2	2	3	3	2	2020-01-13	1	2		1	1	2	1	4	1	2	2	2	3	3	1	1	2	1	1	1	2	1	1	24	2021-03-23	2022-02-22	1	1	2	2	2	2	2	2	2	2
130	2	1	2	2	2	2021-03-24		1	6	1	4	1	2	4	1	2	2	2	1	1	1	1	1	1	1	1	1	1	1	23	2021-03-24	2022-02-23	1	1	1	2	3	1	1	1	2	1
130	2	0	2	2	2	2021-03-24		1	1	2	4	1	3	4	2	2	2	2	1	1	1	1	1	1	1	1	1	2		23	2021-03-24	2022-02-23	1	1	1	2	3	1	1	1	2	1
131	2	2	2	2	2	2020-12-14	1	1	4	1	3	1	2	2	1	2	1	2	1	2	1	1	2	1	1	1	1	1	1	24	2021-03-24	2022-02-23	1	1	2	2	2	2	2	2	2	2
131	2	1	2	2	2	2020-12-14	1	2		1	3	1	2	4	1	2	2	2	2	1	1	1	1	1	2	1	1	1	1	24	2021-03-24	2022-02-23	1	1	2	2	2	2	2	2	2	2
131	2	0	2	2	2	2020-12-14		2		1	3	1	2	4	2	2	2	2	3	2	1	1	1	1	1	1	1	2		24	2021-03-24	2022-02-23	1	1	2	2	2	2	2	2	2	2
132	1	2	1	1	2	2020-01-14	2	1	60	1	4	1	3	4	1	2	2	2	1	1	1	1	1	1	1	1	1	1	2	24	2021-03-25	2022-02-24	1	1	1	2	2	2	2	2	1	2
132	1	1	1	1	2	2020-01-14	2	1	66	1	4	1	3	4	1	2	2	2	2	3	1	1	1	1	1	1	1	1	2	24	2021-03-25	2022-02-24	1	1	1	2	2	2	2	2	1	2
132	1	0	1	1	2	2020-01-14	1	1	60	1	4	1	3	4	1	2	2	2	3	1	1	4	1	1	1	1	1	1	1	24	2021-03-25	2022-02-24	1	1	1	2	2	2	2	2	1	2
133	1	1	1	1	2	2021-03-19		1	78	1	1	1	3	1	2	2	1	2	1	1	1	1	1	1	1	1	1	1	1	24	2021-03-25	2022-02-24	1	1	2	2	2	1	2	2	1	1
133	1	2	1	1	2	2021-03-19	1	1	78	1	1	1	2	2	1	2	1	2	1	1	1	1	1	1	1	1	1	1	1	24	2021-03-25	2022-02-24	1	1	2	2	2	1	2	2	1	1
133	1	0	1	1	2	2021-03-19		1	72	1	1	1	2	1	2	2	1	2	1	1	2	1	2	1	1	1	1	2		24	2021-03-25	2022-02-24	1	1	2	2	2	1	2	2	1	1
134	1	2	1	1	2	2021-03-19	2	1	2	1	1	1	2	2	2	2	1	2	1	1	1	1	1	1	2	1	1	1	1	24	2021-03-25	2022-02-24	1	1	2	2	2	2	2	2	1	1
134	1	1	1	1	2	2021-03-19		1	11	1	1	1	2	1	1	2	1	2	1	1	1	1	2	1	1	1	1	1	2	24	2021-03-25	2022-02-24	1	1	2	2	2	2	2	2	1	1
134	1	0	1	1	2	2021-03-19		1	5	1	1	1	2	1	2	2	1	2	1	2	1	1	1	1	1	1	1	2		24	2021-03-25	2022-02-24	1	1	2	2	2	2	2	2	1	1
135	1	1	3	3	1	2020-12-14	1	1	25	1	3	1	3	2	2	2	2	1	1	1	1	1	1	1	1	1	1	1	1	23	2021-03-25	2022-02-24	1	1	2	2	2	2	2	2	2	2
135	1	2	3	3	1	2020-12-14	1	2		1	3	1	3	2	1	2	2	1	1	1	1	1	1	1	1	1	1	1	1	23	2021-03-25	2022-02-24	1	1	2	2	2	2	2	2	2	2
135	1	0	3	3	1	2020-12-14		1	19	1	3	1	3	2	1	2	2	1	1	1	1	1	1	1	1	1	1	2		23	2021-03-25	2022-02-24	1	1	2	2	2	2	2	2	2	2
136	1	0	3	3	2	2021-03-22		1	60	1	3	1	3	1	2	2	1	2	1	2	1	1	1	1	1	1	1	2		24	2021-03-30	2022-03-01	1	1	2	2	2	2	2	2	1	1
136	1	2	3	3	2	2021-03-22	2	1	72	1	3	1	3	2	1	2	1	2	1	1	1	1	1	1	1	1	1	1	1	24	2021-03-30	2022-03-01	1	1	2	2	2	2	2	2	1	1
136	1	1	3	3	2	2021-03-22	2	1	66	1	3	1	3	1	1	2	1	2	1	1	1	1	1	1	1	1	1	1	2	24	2021-03-30	2022-03-01	1	1	2	2	2	2	2	2	1	1
137	2	2	2	2	2	2020-03-05	2	1	36	1	2	1	2	2	1	2	1	2	1	1	1	1	1	1	3	1	1	1	2	24	2021-03-31	2022-03-02	1	1	1	1	1	2	2	2	1	1
137	2	1	2	2	2	2020-03-05	2	1	36	1	2	1	2	1	1	2	2	2	2	3	1	1	1	1	4	1	1	1	2	24	2021-03-31	2022-03-02	1	1	1	1	1	2	2	2	1	1
137	2	0	2	2	2	2020-03-05	2	1	36	1	2	1	1	1	1	2	1	2	3	3	1	1	1	1	3	1	1	1	2	24	2021-03-31	2022-03-02	1	1	1	1	1	2	2	2	1	1
138	1	1	2	2	1	2019-12-15		1	30	1	3	1	2	1	1	2	2	2	2	1	1	1	1	1	2	1	1	1	2	20	2021-03-31	2022-03-02	1	1	3	4	3	2	2	1	1	1
138	1	2	2	2	1	2019-12-15	2	1	36	1	3	1	2	1	1	2	1	2	1	1	1	1	1	1	1	1	1	1	2	20	2021-03-31	2022-03-02	1	1	3	4	3	2	2	1	1	1
138	1	0	2	2	1	2019-12-15		1	24	1	3	1	2	1	2	2	1	2	3	1	1	1	4	1	4	1	1	2		20	2021-03-31	2022-03-02	1	1	3	4	3	2	2	1	1	1
139	2	0	2	2	2	2020-11-30		1	48	1	2	1	1	1	1	2	1	2	1	1	1	1	1	1	1	1	1	2		23	2021-03-31	2022-03-02	1	1	2	2	2	2	2	2	1	1
139	2	2	2	2	2	2020-11-30	1	1	62	1	2	1	2	1	1	2	1	2	3	3	1	1	2	1	1	2	1	1	1	23	2021-03-31	2022-03-02	1	1	2	2	2	2	2	2	1	1
139	2	1	2	2	2	2020-11-30		1	56	1	2	1	2	1	2	2	1	2	1	2	1	1	1	1	1	1	1	1	1	23	2021-03-31	2022-03-02	1	1	2	2	2	2	2	2	1	1
140	2	0	2	2	2	2020-02-12	1	1	8	1	2	1	1	1	1	2	1	2	3	3	1		1	1	2	1	1	1	1	23	2021-03-31	2022-03-02	1	1	2	2	2	2	2	2	1	1
140	2	1	2	2	2	2020-02-12	1	1	14	1	2	1	1	1	1	2	1	2	1	1	1	1	1	1	1	1	1	1	1	23	2021-03-31	2022-03-02	1	1	2	2	2	2	2	2	1	1
140	2	2	2	2	2	2020-02-12	1	1	23	1	2	1	2	1	1	2	1	2	3	2	1	1	3	1	1	3	1	1	2	23	2021-03-31	2022-03-02	1	1	2	2	2	2	2	2	1	1
141	1	1	2	2	2	2021-04-07		1	7	1	3	1	2	1	1	2	2	2	1	1	1	1	1	1	1	1	1	1	2	24	2021-04-12	2022-03-14	1	1	2	2	2	2	2	2	1	1
141	1	0	2	2	2	2021-04-07		1	1	1	3	1	1	1	2	2	2	2	1	1	1	1	1	1	1	1	1	2		24	2021-04-12	2022-03-14	1	1	2	2	2	2	2	2	1	1
141	1	2	2	2	2	2021-04-07	2	1	13	1	3	1	2	1	1	2	2	2	1	1	1	1	1	1	1	1	1	1	1	24	2021-04-12	2022-03-14	1	1	2	2	2	2	2	2	1	1
142	2	1	2	2	2	2021-04-12	2	1	42	1	3	2	3	1	1	2	2	2	1	1	1	1	1	1	1	1	1	1	2	21	2021-04-12	2022-03-14	1	1	1	2	2	1	2	2	1	1
142	2	0	2	2	2	2021-04-12		1	36	1	3	2	3	1	2	2	2	2	1	1	1	1	1	1	1	1	1	2		21	2021-04-12	2022-03-14	1	1	1	2	2	1	2	2	1	1
142	2	2	2	2	2	2021-04-12	2	1	48	1	3	2	1	1	2	2	2	2	3	2	1	1	3	2	1	1	1	1	2	21	2021-04-12	2022-03-14	1	1	1	2	2	1	2	2	1	1
143	1	0	2	2	1	2021-03-24		1	72	1	4	1	1	4	2	2	1	2	1	1	1	1	1	1	1	1	1	2		24	2021-04-12	2022-03-14	1	1	2	2	2	2	2	1	1	2
143	1	1	2	2	1	2021-03-24		1	80	1	4	1	2	3	1	2	1	2	1	1	1	1	1	1	1	1	1	1	1	24	2021-04-12	2022-03-14	1	1	2	2	2	2	2	1	1	2
143	1	2	2	2	1	2021-03-24	1	1	3	1	4	1	2	4	2	2	1	2	1	1	1	1	1	1	1	1	1	1	2	24	2021-04-12	2022-03-14	1	1	2	2	2	2	2	1	1	2
144	2	0	2	2	2	2021-04-12		1	72	1	2	1	1	2	2	2	2	2	1	1	1	1	1	1	1	1	1	2		24	2021-04-12	2022-03-14	1	1	2	2	2	2	2	2	1	1
144	2	2	2	2	2	2021-04-12	2	1	72	1	2	1	1	2	1	2	2	2	1	2	1	1	1	1	2	1	1	1	1	24	2021-04-12	2022-03-14	1	1	2	2	2	2	2	2	1	1
144	2	1	2	2	2	2021-04-12		1	78	1	2	1	2	2	2	2	2	2	1	2	1	1	1	1	1	1	1	1	2	24	2021-04-12	2022-03-14	1	1	2	2	2	2	2	2	1	1
145	2	0	1	1	2	2021-03-29		1	3	1	3	1	2	4	2	2	1	2	1	1	1	1	1	1	1	1	1	2		18	2021-04-15	2022-03-17	1	1	2	2	2	2	2	2	1	1
145	2	1	1	1	2	2021-03-29		1	9	1	3	1	2	4	1	2	1	2	2	2	1	1	1	1	1	1	1	1	2	18	2021-04-15	2022-03-17	1	1	2	2	2	2	2	2	1	1
146	1	2	1	1	2	2021-03-30	2	1	87	1	3	1	3	1	1	2	2	2	1	1	1	1	1	1	1	1	1	1	2	24	2021-04-15	2022-03-17	1	1	2	2	2	1	1	2	1	2
146	1	1	1	1	1	2021-03-30		1	81	1	3	1	2	1	2	2	2	2	1	1	1	1	1	1	1	1	1	1	2	24	2021-04-15	2022-03-17	1	1	2	2	2	1	1	2	1	2
146	1	0	1	1	2	2021-03-30		1	72	1	3	1	2	1	2	2	2	2	1	1	1	1	1	1	1	1	1	2		24	2021-04-15	2022-03-17	1	1	2	2	2	1	1	2	1	2
147	1	1	1	1	2	2021-04-09		1	24	1	2	1	2	4	1	2	1	2	1	1	1	1	1	1	1	1	1	1	2	24	2021-04-15	2022-03-17	1	1	2	2	2	1	1	1	1	1
147	1	0	1	1	2	2021-04-09		1	48	1	2	1	1	4	2	2	1	2	1	2	1	1	1	1	1	1	1	2		24	2021-04-15	2022-03-17	1	1	2	2	2	1	1	1	1	1
147	1	2	1	1	2	2021-04-09		1	26	1	2	1	2	4	1	2	1	2	1	1	1	1	1	1	1	1	1	1	1	24	2021-04-15	2022-03-17	1	1	2	2	2	1	1	1	1	1
148	1	0	3	3	2	2021-04-13		1	24	1	3	1	1	3	2	2	2	2	1	1	1	1	1	1	1	1	1	2		19	2021-04-19	2022-03-21	1	1	2	2	2	2	1	1	1	1
148	1	1	3	3	2	2021-04-13		1	30	1	3	1	1	4	1	2	2	2	1	1	1	1	1	1	1	1	1	1	2	19	2021-04-19	2022-03-21	1	1	2	2	2	2	1	1	1	1
148	1	2	3	3	2	2021-04-13	2	1	36	1	3	1	2	4	1	2	2	2	1	1	1	1	1	1	1	1	1	1	2	19	2021-04-19	2022-03-21	1	1	2	2	2	2	1	1	1	1
149	1	2	3	3	1	2021-04-13	1	1	24	1	3	1	1	2	1	2	1	2	1	1	1	1	1	1	1	1	1	1	2	23	2021-04-19	2022-03-21	1	1	2	2	2	1	1	2	1	2
149	1	1	3	3	1	2021-04-13		1	18	1	3	1	1	1	1	1	1	2	1	2	1	1	2	1	2	1	1	1	1	23	2021-04-19	2022-03-21	1	1	2	2	2	1	1	2	1	2
149	1	0	3	3	1	2021-04-13		1	12	1	3	1	1	1	2	1	1	2	2	1	1	1	1	1	1	1	1	2		23	2021-04-19	2022-03-21	1	1	2	2	2	1	1	2	1	2
150	1	2	2	2	2	2020-08-06	1	1	10	1	4	1	2	4	1	2	1	2	1	1	1	1	2	1	1	1	1	1	1	24	2021-04-21	2022-03-23	1	1	1	1	1	1	1	1	1	1
150	1	0	2	2	2	2020-08-06	1	1	24	2	4	2	1	2	1	2	1	2	3	3	1	1	1	1	3	1	1	1	1	24	2021-04-21	2022-03-23	1	1	1	1	1	1	1	1	1	1
150	1	1	2	2	2	2020-08-06		1	4	2	4	2	1	2	2	2	1	2	2	3	1	1	3	1	2	1	1	1	1	24	2021-04-21	2022-03-23	1	1	1	1	1	1	1	1	1	1
151	1	0	2	2	2	2019-10-14	1	2		1	4	2	1	1	2	2	1	2	3	3	1	1	1	1	3	1	1	1	1	24	2021-04-28	2022-03-30	1	1	1	1	2	1	2	2	1	1
151	1	1	2	2	2	2019-10-14	1	1	2	1	4	1	2	1	1	2	1	2	3	4	1	1	2	1	3	1	1	1	2	24	2021-04-28	2022-03-30	1	1	1	1	2	1	2	2	1	1
151	1	2	2	2	2	2019-10-14	2	1	8	1	4	1	1	2	1	2	1	2	1	2	1	1	1	1	2	1	1	1	2	24	2021-04-28	2022-03-30	1	1	1	1	2	1	2	2	1	1
152	2	1	2	2	2	2021-04-27		1	31	1	3	1	2	2	1	2	2	2	1	1	1	1	1	1	1	1	1	1	2	23	2021-04-28	2022-03-30	1	1	1	1	1	1	1	1	1	1
152	2	2	2	2	2	2021-04-27	2	2		1	3	1	3	2	1	2	2	2	1	1	1	1	1	1	1	1	1	1	2	23	2021-04-28	2022-03-30	1	1	1	1	1	1	1	1	1	1
152	2	0	2	2	2	2021-04-27		1	24	1	3	1	3	3	2	2	2	2	1	1	1	1	1	1	1	1	1	2		23	2021-04-28	2022-03-30	1	1	1	1	1	1	1	1	1	1
153	2	0	2	2	2	2020-02-16	1	1	24	1	2	1	1	1	1	2	1	2	2	3	3	1	1	1	3	1	1	1	1	23	2021-04-28	2022-03-30	1	1	2	2	2	1	1	1	1	1
153	2	1	2	2	2	2020-02-16	1	1	30	1	2	1	1	1	1	2	1	2	1	2	1	1	1	1	2	1	1	1	2	23	2021-04-28	2022-03-30	1	1	2	2	2	1	1	1	1	1
153	2	2	2	2	2	2020-02-16	2	1	3	1	2	1	1	2	1	2	1	2	1	1	1	1	2	1	2	1	1	1	1	23	2021-04-28	2022-03-30	1	1	2	2	2	1	1	1	1	1
154	2	0	1	1	2	2020-02-27	2	1	60	1	3	1	1	1	1	2	2	2	2	2	1	1	1	1	2	1	1	1	2	21	2021-04-28	2022-03-30	1	1	1	1	2	1	1	1	1	1
155	1	0	2	2	1	2021-04-22		1	24	1	2	1	1	1	2	2	2	2	1	1	1	1	1	1	1	1	1	2		22	2021-04-28	2022-03-30	1	1	1	2	2	1	1	1	1	1
156	1	0	1	1	2	2019-06-24	2	1	4	1	3	1	1	1	1	2	1	2	2	2	1	1	1	1	2	1	1	1	2	24	2021-04-28	2022-03-30	1	1	1	2	2	2	1	2	1	2
156	1	2	1	1	2	2019-06-24	2	1	8	1	3	1	1	1	2	2	1	2	1	1	1	1	1	1	1	1	1	1	2	24	2021-04-28	2022-03-30	1	1	1	2	2	2	1	2	1	2
156	1	1	1	1	2	2019-06-24	2	1	10	1	3	1	1	1	1	2	1	2	1	1	1	1	1	1	1	1	1	1	2	24	2021-04-28	2022-03-30	1	1	1	2	2	2	1	2	1	2
157	2	1	1	1	2	2019-06-13	1	1	30	1	3	1	2	1	1	2	2	2	1	1	1	1	1	1	1	1	1	1	1	21	2021-04-28	2022-03-30	1	1	1	2	2	1	1	1	2	1
157	2	0	1	1	2	2019-06-13	1	1	24	1	3	1	1	1	1	2	2	2	1	1	1	1	1	1	1	1	1	1	1	21	2021-04-28	2022-03-30	1	1	1	2	2	1	1	1	2	1
157	2	2	1	1	2	2019-06-13	1	1	4	1	3	1	1	2	1	2	1	2	1	1	1	1	1	1	3	1	1	1	2	21	2021-04-28	2022-03-30	1	1	1	2	2	1	1	1	2	1
158	2	1	1	1	2	2020-06-02	2	1	8	1	3	1	2	1	2	2	2	2	1	2	1	1	1	1	1	1	1	1	1	20	2021-04-29	2022-03-31	1	1	1	1	2	2	1	2	1	2
158	2	2	1	1	2	2020-06-02	2	2		1	3	1	1	2	1	2	2	2	1	1	1	1	1	1	1	1	1	1	1	20	2021-04-29	2022-03-31	1	1	1	1	2	2	1	2	1	2
158	2	0	1	1	2	2020-06-02	2	1	2	1	3	1	1	1	1	2	2	2	2	2	1	1	2	1	3	1	1	1	2	20	2021-04-29	2022-03-31	1	1	1	1	2	2	1	2	1	2
159	2	0	1	1	2	2020-10-05		1	24	1	2	1	1	1	1	2	2	2	3	3	1	1	1	1	1	1	1			18	2021-05-03	2022-04-04	1	1	2	2	2	1	1	2	1	2
160	2	0	2	2	2	2021-03-10		2		1	2	1	1	1	1	2	2	2	1	1	1	1	1	1	1	1	1	2		24	2021-05-05	2022-04-06	1	1	2	2	2	1	1	2	1	2
160	2	1	2	2	2	2021-03-10	2	2		1	2	1	2	1	2	2	2	2	1	1	1	1	1	1	1	1	1	1	2	24	2021-05-05	2022-04-06	1	1	2	2	2	1	1	2	1	2
160	2	2	2	2	2	2021-03-10	2	1	4	1	2	1	3	2	1	2	1	2	1	1	1	1	2	1	2	1	1	1	2	24	2021-05-05	2022-04-06	1	1	2	2	2	1	1	2	1	2
161	2	0	1	1	2	2021-05-04		1	60	1	3	1	2	1	2	2	2	2	1	1	1	1	1	1	1	1	1	2		24	2021-05-06	2022-04-07	1	1	2	2	2	2	2	2	1	2
161	2	1	1	1	2	2021-05-04		1	60	1	3	1	3	1	1	2	2	2	1	1	1	1	1	1	1	1	1	1	2	24	2021-05-06	2022-04-07	1	1	2	2	2	2	2	2	1	2
161	2	2	1	1	2	2021-05-04	2	1	72	1	3	1	2	2	1	2	2	2	1	1	1	1	1	1	1	1	1	1	2	24	2021-05-06	2022-04-07	1	1	2	2	2	2	2	2	1	2
162	2	0	1	1	2	2021-05-03		1	12	2	3	1	2	2	2	2	2	2	1	1	1	1	1	1	1	1	1	2		19	2021-05-06	2022-04-07	1	1	2	2	2	1	2	2	1	1
163	1	1	2	2	1	2021-02-16		1	9	1	4	1	2	6	1	2	2	2	1	1	1	1	1	1	1	1	1	1	2	19	2021-05-10	2022-04-11	1	1	2	2	2	1	1	2	2	1
163	1	2	2	2	1	2022-02-16	2	1	15	1	4	1	2	6	1	2	2	2	1	1	1	1	1	1	1	1	1	1	1	19	2021-05-10	2022-04-11	1	1	2	2	2	1	1	2	2	1
163	1	0	2	2	1	2021-02-16		1	3	2	4	1	2	6	2	2	2	2	1	1	1	1	2	1	1	1	1	2		19	2021-05-10	2022-04-11	1	1	2	2	2	1	1	2	2	1
164	1	0	3	3	2	2021-02-05		1	36	1	6	1	3	2	1	2	2	2	1	1	1	1	3	1	1	1	1	2		24	2021-05-11	2022-04-12	1	1	1	2	2	1	1	2	1	1
164	1	1	3	3	2	2021-02-05	2	1	42	1	6	1	3	2	2	2	2	2	1	1	1	1	4	1	1	1	1	1	1	24	2021-05-11	2022-04-12	1	1	1	2	2	1	1	2	1	1
164	1	2	3	3	2	2021-02-05	2	1	48	1	6	1	3	2	2	2	2	2	1	1	1	1	1	1	1	1	1	1	2	24	2021-05-11	2022-04-12	1	1	1	2	2	1	1	2	1	1
165	2	0	2	2	2	2019-08-07	2	1	10	1	3	1	1	1	2	2	2	2	1	2	1	1	1	1	2	1	1	1	2	21	2021-05-11	2022-04-12	1	1	1	2	2	2	1	1	1	2
166	2	1	2	2	2	2021-05-06	2	1	2	2	4	1	3	4	2	2	2	2	1	1	1	1	1	1	1	1	1	1	2	23	2021-05-17	2022-04-18	1	1	2	2	2	1	2	2	2	1
166	2	0	2	2	2	2021-05-06		2		1	4	1	1	4	1	2	1	2	1	1	1	1	1	1	1	1	1	2		23	2021-05-17	2022-04-18	1	1	2	2	2	1	2	2	2	1
166	2	2	2	2	2	2021-05-06	2	1	8	2	4	1	3	4	1	2	2	2	1	1	1	1	1	1	1	1	1	1	1	23	2021-05-17	2022-04-18	1	1	2	2	2	1	2	2	2	1
167	1	0	1	1	2	2021-05-19		1	1	1	2	1	2	1	2	2	2	2	1	1	1	1	1	1	1	1	1	2		24	2021-05-20	2022-04-21	1	1	2	2	2	2	2	2	2	2
167	1	2	1	1	2	2021-05-19	2	1	13	1	2	1	2	1	1	2	2	2	1	1	1	1	1	1	1	1	1	1	2	24	2021-05-20	2022-04-21	1	1	2	2	2	2	2	2	2	2
167	1	1	1	1	2	2021-05-19		1	7	1	2	1	2	1	1	2	2	2	1	1	1	1	1	1	1	1	1	1	2	24	2021-05-20	2022-04-21	1	1	2	2	2	2	2	2	2	2
168	1	2	1	1	2	2021-05-12	2	1	18	1	3	1	1	2	2	2	2	2	1	1	1	1	1	1	1	1	1	1	2	20	2021-05-20	2022-04-21	1	1	2	2	2	1	1	2	1	1
168	1	1	1	1	2	2021-05-12		1	12	1	3	1	2	2	1	2	1	2	1	1	1	1	1	1	1	1	1	1	2	20	2021-05-20	2022-04-21	1	1	2	2	2	1	1	2	1	1
168	1	0	1	1	2	2021-05-12		1	6	1	3	1	2	2	2	2	1	2	1	1	1	1	1	1	1	1	1	2		20	2021-05-20	2022-04-21	1	1	2	2	2	1	1	2	1	1
169	1	2	1	1	2	2021-05-07	2	1	7	1	2	1	1	2	1	1	1	2	1	1	1	1	1	1	1	1	1	1	1	24	2021-05-20	2022-04-21	1	1	2	2	2	2	1	1	1	1
169	1	1	1	1	2	2021-05-07		1	1	1	2	1	2	4	1	1	1	2	2	2	1	1	1	1	2	1	1	1	2	24	2021-05-20	2022-04-21	1	1	2	2	2	2	1	1	1	1
169	1	0	1	1	2	2021-05-07		1	12	1	2	1	2	4	2	2	1	2	1	2	1	1	1	1	1	1	1	2		24	2021-05-20	2022-04-21	1	1	2	2	2	2	1	1	1	1
170	2	0	1	1	2	2021-05-20		1	1	1	3	1	2	4	1	2	1	2	1	1	1	1	1	1	1	1	1	2		18	2021-05-20	2022-04-21	1	1	2	2	2	2	1	1	1	1
170	2	2	1	1	2	2021-05-20	1	1	12	1	3	1	2	4	1	2	1	2	1	2	1	1	1	1	2	1	1	1	1	18	2021-05-20	2022-04-21	1	1	2	2	2	2	1	1	1	1
170	2	1	1	1	2	2021-05-20		1	7	1	3	1	2	4	1	2	1	2	2	2	1	1	2	1	1	1	1	1	1	18	2021-05-20	2022-04-21	1	1	2	2	2	2	1	1	1	1
171	1	0	3	3	2	2021-05-24		1	24	1	3	1	2	1	1	2	2	2	1	1	1	1	1	1	1	1	1	2		24	2021-05-24	2022-04-25	1	1	2	2	2	2	1	1	1	1
171	1	2	3	3	2	2021-05-24	2	1	12	1	3	1	1	4	1	2	2	2	1	1	1	1	1	1	1	1	1	1	2	24	2021-05-24	2022-04-25	1	1	2	2	2	2	1	1	1	1
171	1	1	3	3	2	2021-05-24		1	6	1	3	1	1	1	1	2	2	2	1	1	1	1	1	1	1	1	1	1	2	24	2021-05-24	2022-04-25	1	1	2	2	2	2	1	1	1	1
172	1	2	3	3	2	2021-05-24	2	1	13	1	3	1	2	2	2	2	1	2	1	1	1	1	1	1	1	1	1	1	2	18	2021-05-24	2022-04-25	1	1	2	2	2	2	1	1	1	1
172	1	0	3	3	2	2021-05-24		2		2	3	1	2	4	1	2	1	2	1	1	1	1	1	1	1	1	1	2		18	2021-05-24	2022-04-25	1	1	2	2	2	2	1	1	1	1
172	1	1	3	3	2	2021-05-24		1	7	1	3	1	2	4	1	2	1	2	1	3	1	1	3	1	1	1	1	1	2	18	2021-05-24	2022-04-25	1	1	2	2	2	2	1	1	1	1
173	2	1	3	3	2	2021-05-24		1	11	2	3	1	2	4	2	2	1	2	1	1	1	1	1	1	1	1	1	1	1	23	2021-05-24	2022-04-25	1	1	2	2	2	1	1	1	1	1
173	2	0	3	3	2	2021-05-24		1	4	2	3	1	2	4	2	2	1	2	1	1	1	1	1	1	1	1	1	2		23	2021-05-24	2022-04-25	1	1	2	2	2	1	1	1	1	1
174	1	2	3	3	1	2021-05-21	1	1	54	1	3	1	2	2	1	1	1	2	1	1	1	1	1	1	2	1	1	1	2	24	2021-05-25	2022-04-26	1	1	2	2	2	2	1	2	1	1
174	1	0	3	3	1	2021-05-21		1	4	1	3	1	2	2	2	1	1	2	3	2	1	1	3	1	1	1	1	2		24	2021-05-25	2022-04-26	1	1	2	2	2	2	1	2	1	1
174	1	1	3	3	1	2021-05-21		1	48	1	3	1	2	2	1	1	1	2	2	1	1	1	1	1	1	1	1	1	1	24	2021-05-25	2022-04-26	1	1	2	2	2	2	1	2	1	1
175	2	2	3	3	2	2019-11-24	1	2		1	4	1	3	4	1	2	1	2	1	1	1	1	1	1	2	1	1	1	1	24	2021-05-25	2022-04-26	1	1	2	2	2	2	2	2	1	1
175	2	1	3	3	2	2019-11-24	2	1	60	1	4	1	2	3	1	2	1	2	1	2	1	1	1	1	2	1	1	1	1	24	2021-05-25	2022-04-26	1	1	2	2	2	2	2	2	1	1
175	2	0	3	3	2	2019-11-24	2	1	60	1	4	1	2	4	1	2	1	2	2	1	1	1	1	1	1	1	1	1	2	24	2021-05-25	2022-04-26	1	1	2	2	2	2	2	2	1	1
176	2	1	2	2	2	2021-05-28		1	32	1	4	1	3	4	2	2	2	2	1	1	1	1	3	1	1	1	1	1	1	23	2021-05-31	2022-05-02	1	1	2	2	2	2	1	1	1	1
176	2	0	2	2	2	2021-05-28		1	24	1	4	1	3	4	1	2	2		1	1	1	1	1	1	1	1	1	2		23	2021-05-31	2022-05-02	1	1	2	2	2	2	1	1	1	1
177	1	2	3	3	2	2021-02-22	2	1	48	1	2	1	2	2	1	2	2	2	2	1	1	1	2	1	2	1	1	1	2	24	2021-06-08	2022-05-10	1	1	2	2	2	2	1	2	1	1
177	1	0	3	3	2	2021-02-22		1	36	1	2	1	2	2	1	2	2	2	1	1	1	1	1	1	1	1	1			24	2021-06-08	2022-05-10	1	1	2	2	2	2	1	2	1	1
177	1	1	3	3	2	2021-02-22		1	42	1	2	1	3	2	2	2	2	2	1	3	1	1	1	1	2	1	1	1	2	24	2021-06-08	2022-05-10	1	1	2	2	2	2	1	2	1	1
178	2	1	3	3	2	2021-04-13		1	18	1	2	1	1	1	1	2	2	2	1	1	1	1	1	1	1	1	1	1	1	20	2021-06-08	2022-05-10	1	1	2	2	2	1	1	1	1	1
178	2	0	3	3	2	2021-04-13		1	12	1	2	1	1	1	1	2	2	2	1	3	1	1	3	1	1	1	1			20	2021-06-08	2022-05-10	1	1	2	2	2	1	1	1	1	1
178	2	2	3	3	2	2021-04-13	1	1	24	1	2	1	2	2	1	2	2	2	1	1	1	1	1	1	1	1	1	1	2	20	2021-06-08	2022-05-10	1	1	2	2	2	1	1	1	1	1
179	2	2	1	1	2	2021-05-31	2	2		1	3	1	2	2	1	2	1	2	1	2	1	1	1	1	2	1	1	1	2	24	2021-06-10	2022-05-12	1	2	2	2	2	2	2	2	1	1
179	2	1	1	1	2	2021-05-31		1	8	1	3	1	2	2	1	2	1	2	2	2	1	1	2	1	1	1	1	1	2	24	2021-06-10	2022-05-12	1	2	2	2	2	2	2	2	1	1
179	2	0	1	1	2	2021-05-31		1	2	1	3	1	1	1	2	2	1	2	1	1	1	1	1	1	1	1	1	2		24	2021-06-10	2022-05-12	1	2	2	2	2	2	2	2	1	1
180	1	0	1	1	2	2021-06-10		1	36	2	3	1	2	1	2	2	2	2	1	1	1	1	1	1	1	1	1	2		20	2021-06-10	2022-05-12	1	1	3	4	3	1	2	2	2	1
180	1	1	1	1	2	2021-06-10	2	1	44	2	3	1	2	1	1	2	2	2	1	1	1	1	1	1	1	1	1	1	2	20	2021-06-10	2022-05-12	1	1	3	4	3	1	2	2	2	1
180	1	2	1	1	2	2021-06-10	2	1	48	1	3	1	2	2	1	2	2	2	1	1	1	1	1	1	1	1	1	1	2	20	2021-06-10	2022-05-12	1	1	3	4	3	1	2	2	2	1
181	2	0	1	1	2	2021-06-10		1	48	1	2	1	1	1	1	2	1	2	1	1	1	1	1	1	1	1	1	2		24	2021-06-10	2022-05-12	1	1	2	2	2	1	1	1	1	1
181	2	1	1	1	2	2021-06-10		1	56	1	2	1	2	1	1	2	1	2	1	3	1	1	1	1	1	1	1	1	1	24	2021-06-10	2022-05-12	1	1	2	2	2	1	1	1	1	1
181	2	2	1	1	2	2021-06-10	1	2		1	2	1	2	2	1	2	1	2	2	1	2	1	1	1	1	1	1	1	1	24	2021-06-10	2022-05-12	1	1	2	2	2	1	1	1	1	1
182	1	2	2	2	2	2019-12-12	2	1	48	1	3	1	2	6	2	2	2	2	1	1	1	1	1	1	1	1	1	1	2	24	2021-06-16	2022-05-18	1	1	2	2	2	2	2	1	1	1
182	1	0	2	2	2	2019-12-12	1	1	36	1	3	2	1	6	1	2	2	2	1	2	1	1	1	1	1	1	1	1	1	24	2021-06-16	2022-05-18	1	1	2	2	2	2	2	1	1	1
182	1	1	2	2	2	2019-12-12	1	1	42	1	3	1	1	6	2	2	2	2	3	1	1	1	1	1	1	1	1	1	2	24	2021-06-16	2022-05-18	1	1	2	2	2	2	2	1	1	1
183	2	0	1	1	2	2020-12-14		1	12	1	3	1	1	1	1	2	2	2	1	1	1	1	1	1	1	1	1	2		19	2021-06-16	2022-05-18	1	1	2	2	2	2	2	2	2	2
183	2	1	1	1	2	2020-12-14		1	7	1	3	1	1	1	1	2	2	2	1	2	1	1	2	1	1	1	1	1	1	19	2021-06-16	2022-05-18	1	1	2	2	2	2	2	2	2	2
184	1	1	1	1	2	2021-05-10	1	1	18	1	2	2	2	1	2	2	2	2	3	1	1	1	3	1	1	1	1	1	1	18	2021-06-16	2022-05-18	1	1	2	2	2	1	1	1	1	1
184	1	0	1	1	2	2021-05-10		1	12	1	2	2	3	1	1	2	2	2	1	1	1	1	1	1	1	1	1	2		18	2021-06-16	2022-05-18	1	1	2	2	2	1	1	1	1	1
184	1	2	1	1	2	2022-05-10	1	1	24	1	2	1	2	4	1	2	2	2	1	2	1	1	1	1	2	1	1	1	2	18	2021-06-16	2022-05-18	1	1	2	2	2	1	1	1	1	1
185	2	2	2	2	2	2021-06-16	2	2		1	2	1	1	2	1	2	1	2	1	1	1	1	1	1	1	1	1	1	2	23	2021-06-16	2022-05-18	1	1	2	2	2	1	1	1	1	1
185	2	1	2	2	2	2021-06-16		1	18	1	2	1	1	2	1	2	1	2	2	2	1	1	1	1	1	1	1	1	2	23	2021-06-16	2022-05-18	1	1	2	2	2	1	1	1	1	1
185	2	0	2	2	2	2021-06-16		1	12	1	2	1	1	1	1	2	1	2	1	1	1	1	1	1	1	1	1	2		23	2021-06-16	2022-05-18	1	1	2	2	2	1	1	1	1	1
186	2	2	1	1	2	2021-06-10	2	1	66	1	3	1	3	2	1	2	2	2	1	2	1	1	3	1	2	1	1	1	2	24	2021-06-17	2022-05-19	1	1	3	4	3	1	1	2	2	2
186	2	1	1	1	2	2021-06-10		1	60	1	3	1	2	2	1	2	2	2	1	1	1	1	2	1	2	1	1	1	2	24	2021-06-17	2022-05-19	1	1	3	4	3	1	1	2	2	2
186	2	0	1	1	2	2021-06-10		1	60	1	3	1	2	1	2	2	2	2	1	1	1	1	1	1	1	1	1	2		24	2021-06-17	2022-05-19	1	1	3	4	3	1	1	2	2	2
187	1	0	1	1	2	2021-05-28		1	6	1	4	2	2	3	2	2	2	2	1	2	1	1	1	1	1	1	1	2		19	2021-06-17	2022-05-19	1	1	2	2	2	2	2	2	1	1
187	1	1	1	1	2	2021-05-28		1	12	1	4	2	2	4	2	2	2	2	1	1	1	1	1	1	1	1	1	1	1	19	2021-06-17	2022-05-19	1	1	2	2	2	2	2	2	1	1
187	1	2	1	1	2	2021-05-28	1	1	18	1	4	1	2	4	1	2	2	2	1	1	1	1	1	1	1	1	1	1	1	19	2021-06-17	2022-05-19	1	1	2	2	2	2	2	2	1	1
188	2	0	1	1	2	2021-04-22		1	18	1	4	1	2	4	1	2	2	2	1	1	1	1	3	1	1	1	1	2		24	2021-06-17	2022-05-19	1	1	2	2	2	1	2	2	1	1
188	2	1	1	1	2	2021-04-22	2	1	24	1	4	1	2	3	2	2	2	2	1	1	1	1	1	1	1	1	1	1	2	24	2021-06-17	2022-05-19	1	1	2	2	2	1	2	2	1	1
188	2	2	1	1	2	2021-04-24	2	1	30	1	4	1	3	4	1	2	2	2	1	1	1	1	3	1	2	3	1	1	2	24	2021-06-17	2022-05-19	1	1	2	2	2	1	2	2	1	1
189	1	0	1	1	2	2020-10-01	1	1	18	1	3	1	2	1	1	2	2	2	1	1	1	1	1	1	1	1	1	1	1	20	2021-06-17	2022-05-19	1	1	1	1	2	1	1	1	1	1
189	1	1	1	1	2	2020-10-01	1	1	24	1	3	1	2	1	2	2	2	2	3	1	1	1	3	2	1	1	1	1	1	20	2021-06-17	2022-05-19	1	1	1	1	2	1	1	1	1	1
189	1	2	1	1	2	2020-10-01	1	1	30	1	3	1	2	1	2	2	2	2	1	4	1	2	4	3	1	1	2	1	1	20	2021-06-17	2022-05-19	1	1	1	1	2	1	1	1	1	1
190	2	2	1	1	2	2020-02-05	1	1	48	1	2	1	2	2	1	2	2	2	1	2	1	1	1	1	1	1	1	1	1	24	2021-06-17	2022-05-19	1	1	1	2	2	2	1	2	2	2
190	2	0	1	1	2	2020-02-05	2	1	36	1	2	1	1	2	1	2	2	2	3	3	1	1	1	1	1	1	1	1	2	24	2021-06-17	2022-05-19	1	1	1	2	2	2	1	2	2	2
190	2	1	1	1	2	2020-02-05	2	1	42	1	2	1	1	2	1	2	2	2	1	2	1	1	1	1	1	1	1	1	1	24	2021-06-17	2022-05-19	1	1	1	2	2	2	1	2	2	2
191	1	2	3	3	2	2021-01-11	1	1	19	1	3	1	1	2	1	2	2	2	2	1	1	1	1	1	1	1	1	1	1	22	2021-06-21	2022-05-23	1	1	2	2	2	1	1	1	1	1
191	1	1	3	3	2	2021-01-11	1	1	13	1	3	2	2	2	2	2	2	2	1	1	1	1	1	1	1	1	1	1	1	22	2021-06-21	2022-05-23	1	1	2	2	2	1	1	1	1	1
191	1	0	3	3	2	2021-01-11		1	7	1	3	2	2	1	2	2	2	2	3	2	1	1	4	1	3	1	1	2		22	2021-06-21	2022-05-23	1	1	2	2	2	1	1	1	1	1
192	2	2	2	2	2	2021-01-21	2	1	22	1	2	1	2	2	1	2	1	2	1	2	1	1	1	1	2	1	1	1	2	23	2021-06-21	2022-05-23	1	1	1	2	2	2	2	2	2	1
192	2	0	2	2	2	2021-01-21		1	10	1	2	2	3	1	1	2	1	2	3	2	1	1	1	1	1	1	1	2		23	2021-06-21	2022-05-23	1	1	1	2	2	2	2	2	2	1
192	2	1	2	2	2	2021-01-21		1	16	1	2	1	3	1	1	2	1	2	1	1	1	1	1	1	2	1	1	1	2	23	2021-06-21	2022-05-23	1	1	1	2	2	2	2	2	2	1
193	2	0	2	2	2	2021-06-21		1	48	1	2	1	1	2	2	2	2	2	1	1	1	1	1	1	1	1	1	2		23	2021-06-21	2022-05-23	1	1	2	2	2	2	2	2	1	1
193	2	2	2	2	2	2021-06-21	1	1	60	1	2	1	1	2	1	2	2	2	1	3	2	1	3	3	2	1	1	1	1	23	2021-06-21	2022-05-23	1	1	2	2	2	2	2	2	1	1
193	2	1	2	2	2	2021-06-21		1	54	1	2	1	1	2	1	2	2	2	1	1	1	1	1	1	1	1	1	1	1	23	2021-06-21	2022-05-23	1	1	2	2	2	2	2	2	1	1
194	2	2	2	2	1	2021-06-21	1	1	13	1	3	1	3	4	1	2	2	2	1	2	1	1	1	1	2	1	1	1	1	20	2021-06-21	2022-05-23	1	1	2	2	2	2	2	2	1	1
194	2	1	2	2	1	2021-06-21		1	7	1	3	1	2	4	1	2	2	2	2	2	1	1	2	1	1	1	1	1	1	20	2021-06-21	2022-05-23	1	1	2	2	2	2	2	2	1	1
194	2	0	2	2	1	2021-06-21		1	1	1	3	1	3	3	1	2	2	2	1	1	1	1	1	1	1	1	1	2		20	2021-06-21	2022-05-23	1	1	2	2	2	2	2	2	1	1
195	1	0	2	2	1	2019-11-18	2	1	6	1	4	1	1	1	1	1	1	2	2	3	1	2	1	1	2	1	1	1	2	24	2021-06-23	2022-05-25	1	1	1	1	1	1	2	1	1	1
195	1	1	2	2	1	2019-11-18	2	1	12	1	4	1	1	1	2	1	1	2	1	1	1	1	1	1	1	1	1	1	1	24	2021-06-23	2022-05-25	1	1	1	1	1	1	2	1	1	1
195	1	2	2	2	1	2019-11-18	1	1	18	1	4	1	2	1	2	1	1	2	1	1	1	1	1	1	1	1	1	1	2	24	2021-06-23	2022-05-25	1	1	1	1	1	1	2	1	1	1
196	1	0	2	2	1	2021-02-02		1	3	1	2	1	1	1	2	1	1	2	3	2	1	1	1	1	3	1	1	2		24	2021-06-23	2022-05-25	1	1	2	2	2	2	1	2	2	2
196	1	1	2	2	1	2021-02-02		1	9	1	2	1	1	1	2	1	1		1	2	1	1	1	1	1	1	1	1	1	24	2021-06-23	2022-05-25	1	1	2	2	2	2	1	2	2	2
196	1	2	2	2	1	2021-02-02	1	1	15	1	2	1	2	2	1	1	1	2	1	1	1	1	1	1	1	1	1	1	1	24	2021-06-23	2022-05-25	1	1	2	2	2	2	1	2	2	2
197	1	1	2	2	2	2021-03-16		1	6	1	2	1	1	2	1	2	1	2	1	1	1	1	1	1	1	1	1	1	1	24	2021-06-23	2022-05-25	1	1	2	2	2	1	1	1	2	2
197	1	2	2	2	2	2021-03-16	1	1	2	1	2	1	1	2	2	2	1	2	1	1	1	1	3	1	1	1	1	1	1	24	2021-06-23	2022-05-25	1	1	2	2	2	1	1	1	2	2
197	1	0	2	2	2	2021-03-16		2		1	2	2	1	1	2	2	1	2	1	1	1	1	1	1	1	1	1	2		24	2021-06-23	2022-05-25	1	1	2	2	2	1	1	1	2	2
198	2	0	1	1	2	2021-01-07		1	36	1	2	1	3	3	1	2	2	2	1	1	1	1	1	1	1	1	1	2		24	2021-06-23	2022-05-25	1	1	2	2	2	2	2	2	1	3
198	2	1	1	1	2	2021-01-07		1	36	1	2	1	2	4	1	2	2	2	2	2	1	1	2	1	1	1	1	1	1	24	2021-06-23	2022-05-25	1	1	2	2	2	2	2	2	1	3
199	1	1	1	1	2	2020-09-08		1	24	1	2	1	2	1	1	2	2	2	1	1	1	1	1	1	1	1	1	1	2	22	2021-06-24	2022-05-26	1	1	2	2	2	1	1	3	2	2
199	1	0	1	1	2	2020-09-08		1	17	1	2	1	1	1	1	2	2	2	1	2	1	1	1	1	1	1	1	2		22	2021-06-24	2022-05-26	1	1	2	2	2	1	1	3	2	2
199	1	2	1	1	2	2021-12-08	2	1	30	1	2	1	2	2	1	2	2	2	1	1	1	1	1	1	1	1	1	1	2	22	2021-06-24	2022-05-26	1	1	2	2	2	1	1	3	2	2
200	1	2	1	1	1	2019-12-06	2	1	42	1	3	1	3	1	2	2	1	2	1	1	1	1	1	1	1	1	1	1	2	23	2021-06-24	2022-05-26	1	1	2	2	2	2	2	2	1	2
200	1	0	1	1	1	2019-12-06	2	1	36	1	3	1	2	1	2	2	1	2	1	1	1	1	1	1	1	1	1	1	2	23	2021-06-24	2022-05-26	1	1	2	2	2	2	2	2	1	2
200	1	1	1	1	1	2019-12-06	2	1	36	1	3	1	3	1	1	2	1	2	1	1	1	1	1	1	1	1	1	1	2	23	2021-06-24	2022-05-26	1	1	2	2	2	2	2	2	1	2
201	2	2	1	1	1	2021-05-21	2	1	11	1	3	1	2	1	2	2	2	1	3	2	1	1	3	2	2	3	1	1	2	23	2021-06-24	2022-05-26	1	1	2	2	2	1	1	1	2	2
201	2	1	1	1	1	2021-05-21		1	5	1	3	1	2	1	1	2	2	1	1	2	1	1	1	1	2	1	1	1	2	23	2021-06-24	2022-05-26	1	1	2	2	2	1	1	1	2	2
201	2	0	1	1	1	2021-05-20		2		1	3	1	1	1	2	2	2	1	1	1	1	1	1	1	1	1	1	2		23	2021-06-24	2022-05-26	1	1	2	2	2	1	1	1	2	2
202	1	1	1	1	2	2021-05-18		1	5	1	3	1	2	1	2	2	1	2	1	1	1	1	1	1	1	1	1	1	2	24	2021-06-24	2022-05-26	1	1	1	1	2	1	1	1	1	1
202	1	2	1	1	2	2021-05-18	2	1	11	1	3	1	1	2	1	2	1	2	1	1	1	1	1	1	1	1	1	1	2	24	2021-06-24	2022-05-26	1	1	1	1	2	1	1	1	1	1
202	1	0	1	1	2	2021-05-18		2		1	3	1	1	1	1	2	1	2	1	2	1	1	1	1	1	1	1	2		24	2021-06-24	2022-05-26	1	1	1	1	2	1	1	1	1	1
203	2	0	2	2	2	2021-06-28		1	9	2	3	1	2	1	1	2	2	2	1	1	1	1	1	1	1	1	1	2		19	2021-06-28	2022-05-30	1	1	2	2	2	2	2	2	2	2
204	1	0	1	1	2	2021-06-28		1	12	1	2	2	3	1	1	2	2	2	1	1	1	1	1	1	1	1	1	2		20	2021-06-28	2022-05-30	1	1	2	2	2	1	1	1	1	1
204	1	2	1	1	2	2021-06-28	2	1	24	1	2	1	2	1	1	2	2	2	1	1	1	1	1	1	1	1	1	1	2	20	2021-06-28	2022-05-30	1	1	2	2	2	1	1	1	1	1
204	1	1	1	1	2	2021-06-28		1	18	1	2	1	2	1	1	2	2	2	1	2	1	1	1	1	1	1	1	1	2	20	2021-06-28	2022-05-30	1	1	2	2	2	1	1	1	1	1
205	1	2	2	2	1	2021-06-28	1	1	15	1	3	1	3	4	2	2	2	2	1	1	1	1	1	1	1	1	1	1	1	23	2021-06-28	2022-05-30	1	1	2	2	2	1	1	1	1	1
205	1	1	2	2	1	2021-06-28		1	9	1	3	1	3	4	1	2	2	2	1	1	1	1	1	1	1	1	1	1	1	23	2021-06-28	2022-05-30	1	1	2	2	2	1	1	1	1	1
205	1	0	2	2	1	2021-06-28		1	3	1	3	1	1	4	2	2	2	2	1	1	1	1	1	1	1	1	1	2		23	2021-06-28	2022-05-30	1	1	2	2	2	1	1	1	1	1
206	2	0	2	2	2	2021-06-30		1	2	1	3	1	2	1	1	2	1	2	1	1	1	1	1	1	1	1	1	2		23	2021-06-30	2022-06-01	1	1	2	2	2	2	2	2	2	2
206	2	2	2	2	2	2021-06-30	1	2		1	3	1	3	1	1	2	1	2	1	1	1	3	4	1	1	2	1	1	1	23	2021-06-30	2022-06-01	1	1	2	2	2	2	2	2	2	2
206	2	1	2	2	2	2021-06-30		1	2	1	3	1	2	1	2	2	1	2	1	1	1	1	1	1	1	1	1	1	1	23	2021-06-30	2022-06-01	1	1	2	2	2	2	2	2	2	2

## Sheet: data_dictionary
variable	fieldtype	fieldlabel	choicescalculationsorsliderlabel
study_number	text	2.Study Number
alcohol	categorical	2.Ever used alcohol?	1,Yes|2,No
artstartdate	date_dmy	11b.If yes,list ART start dates
avoid_side_effects	categorical	Wanted to avoid side effects	1,Never|2,Rarely|3,Sometimes|4,Often
away_fro_hom	categorical	Away from home	1,Never|2,Rarely|3,Sometimes|4,Often
change_daily_routine	categorical	Had a change in daily routine	1,Never|2,Rarely|3,Sometimes|4,Often
current_working	categorical	2.Are you currently working?	1,Yes|2,No
drug_run_out	categorical	Ran out of drugs	1,Never|2,Rarely|3,Sometimes|4,Often
feel_bad_person	categorical	8.Having HIV makes me feel that I'm a bad person	1,Yes|2,No|3,Declined to answer
feel_not_as_good	categorical	6.I feel that I am not as good a person as others because I have HIV	1,Yes|2,No|3,Declined to answer|4,Not applicable
feel_unclean	categorical	7.Having HIV makes me feel unclean	1,Yes|2,No|3,Declined to answer
felt_healthy	categorical	Felt healthy	1,Never|2,Rarely|3,Sometimes|4,Often
felt_sick	categorical	Felt sick,depressed or overwhelmed	1,Never|2,Rarely|3,Sometimes|4,Often
gender1	categorical	8.Gender	1,Male|2,Female
hh_income	categorical	3.What is your household income/month?	1,Less than 50,000|2,50,000 and 100,000|3,100,001 and 500,000|4,500,001 and 1,000,000|5,Above 1,000,000|6,Declined to answer.
highest_level	categorical	1.Highest level of Schooling Completed	1,No formal education|2,P1-P4|3,P5-P7|4,S1-S4|5,S5-S6|6,Technical/University
hiv_disgusting	categorical	9.Most people think that a person with HIV is disgusting	1,Yes|2,No|3,Declined to answer
housing_descr	categorical	6.Housing Description	1,Mud floor walls with no ventilation|2,Mud floor brick walls with one small window|3,Brick house with no enough windows|4,Brick house with enough windows|5,Brick house with enough glass windows and well ventilated|6,Other (Camp, Uniport etc)
hurt_by_reaction	categorical	3.I have been hurt by how people reacted to learning I have HIV	1,Yes|2,No|3,N/A
long_partner	number	14a.If yes,for how long have you been with your partner in months?
lost_friends	categorical	5.I have lost friends by telling them I have HIV	1,Yes|2,No|4,Declined to answer|3,Not applicable
many_pills	categorical	Had too many pills to take	1,Never|2,Rarely|3,Sometimes|4,Often
partner	categorical	14.Do you have a partner?	1,Yes|2,No
people_to_notice	categorical	Did not want people to notice you taking them	1,Never|2,Rarely|3,Sometimes|4,Often
prev_vl	categorical	13b.Previous VL test results (N/A if initiating ART)	1,Detected|2,Below detection
prior_tb	categorical	5a.Prior daignosis of TB	1,Yes|2,No
rejected	categorical	10.Most people with HIV are rejected when others find out	1,Yes|2,No|3,Declined to answer
shared_test	categorical	15.Have you shared your test results with anyone?	1,Yes|2,No
simply_forgot	categorical	Simply forgot	1,Never|2,Rarely|3,Sometimes|4,Often
smoke_tobacco	categorical	2.Ever Smoke d tobacco/marijuana?	1,Yes|2,No
stopped_social	categorical	4.I have stopped socializing with some people because of their reactions of my having HIV.	1,Yes|2,No|3,Declined to answer|4,Not applicable
tell_hiv_status	categorical	1.I am bery careful who I tell I have HIV	1,Yes|2,No|3,N/A
visited_hf	categorical	1b.Have you visited a health facility in the past 3 months?	1,Yes|2,No
vl_detect	categorical	Viral load result	1,Detected|2,Below detection
vl_done	categorical	Viral load done	1,Done|2,Not done
worry_people	categorical	2.I worry that people who know I have HIV will tell others.	1,Yes|2,No|3,N/A
Age	number	Age
DateEnrolled	date_dmy	Date of enrollement
M12visit	date_dmy	Month 12 visit
arm	categorical	Study Arm	1,Interventional|2,Standard
site	categorical	Site	1,Nyakadot|2,Panyandoli|3,Kiryandongo
site1	categorical	Health facility	1,HC III|2, HC IV|3,Hospital
visit	categorical	Visit	0,Baseline|1,Visit 2|2,Visit 3
