# Supplementary material for: Effectiveness of interactive voice response-call for life mHealth tool on adherence to anti-retroviral therapy among young people living with HIV: A randomized trial in Uganda
Source: PLoS One. 2024 Nov 19;19(11):e0308923. doi: 10.1371/journal.pone.0308923 (PMC11575762; doi:10.1371/journal.pone.0308923)
Supplement: S2 File — (DO) [file pone.0308923.s003.do]

version 16
clear
set more off 
capture log close
log using "F:\Grace\Data manager\work\Dr Agnes\c4lyouth\C4L_Youth\Overall_final_report.log", replace
cd "F:\Grace\Data manager\work\Dr Agnes\c4lyouth\C4L_Youth\"

*********************************************************************************

putdocx clear
putdocx begin
putdocx paragraph, halign(center) style(Title)
putdocx text ("C4L YOUTH STUDY"), bold
putdocx save C4L_Youth_analysis_report.docx, replace


clear
import excel "F:\Grace\Data manager\work\Dr Agnes\c4lyouth\C4L_Youth\C4LY UPDATED FOLLOW-UP  ENROLMENT LOG_.xls", sheet("Table1") firstrow
gen idcno = ClinicNumber
cou
drop if idcno==""
destring idcno, replace

replace idcno=4430 if idcno==137
replace idcno=6521 if idcno==6522
save "F:\Grace\Data manager\work\Dr Agnes\c4lyouth\C4L_Youth\C4LYouth_dataset\enrolment log.dta", replace


**************************************************************************************************
** Demographics

clear
use "F:\Grace\Data manager\work\Dr Agnes\c4lyouth\C4L_Youth\C4LYouth_dataset\social_demographic_17062022.dta"
cou
rename clin_numb idcno

merge m:m idcno using "F:\Grace\Data manager\work\Dr Agnes\c4lyouth\C4L_Youth\C4LYouth_dataset\enrolment log.dta"

tab visit_code0
replace visit_code0="02.0" if visit_code0=="06/04/2022"

** visit generation 

** visit
tab visit_code0
encode visit_code0, gen( visit_code0_1)
recode visit_code0_1 (1=0 "Baseliine") (2/4=1 "Visit 2") (5/6=2 "Visit 3") (7=1), gen(visit)
tab visit


*** site

gen site2=1 if idcno<472
replace site2=2 if idcno>4065 & idcno<5122 & site2==.
tab site2
replace site2=3 if idcno>6134 & idcno<6717 & site2==.
tab site2
recode site2 (1=1 "Nyakadot") (2=2 "Panyandoli") (3=3 "Kiryandongo"), gen(site)
recode site2 (1=1 "HC III") (2=2 "HC IV") (3=3 "Hospital"), gen(site1)
tab visit site

** arm
tab Arm
encode Arm, gen(arm)
tab arm
merge m:m idcno using "F:\Grace\Data manager\work\Dr Agnes\c4lyouth\C4L_Youth\C4LYouth_dataset\revised_stigma_scale_17062022_v2.dta" , gen(merr)

save "F:\Grace\Data manager\work\Dr Agnes\c4lyouth\C4L_Youth\C4LYouth_dataset\Manuscript_data_ver1.dta", replace

*** encodding all these variables 

tab1 gender1 prev_vl partner long_partner shared_test highest_level current_working hh_income housing_descr visited_hf smoke_tobacco alcohol prior_tb

*** TABLE 1 - characteristics at screening
putdocx begin
putdocx paragraph
putdocx paragraph, style(Heading1) halign(center) font(bold, "", darkblue)
putdocx text ("RESULTS")
putdocx save C4L_Youth_analysis_report.docx, append

***Baseline Demographic***
*************** Viral loads outcome

tab vl_done
tab vl_detect
tab vl_detect visit
tab visit
tab vl_detect if visit==2
tab vl_detect, nol
recode vl_detect (1=1 "Detectable") (2=0 "Suppressed"), gen (outcome)
tab outcome
tab outcome if visit==2
//Duration on ART
gen dura_art=(M12visit-artstartdate)/365
tab prev_vl 
tab prev_vl , nol
replace prev_vl=2 if prev_vl==.
tab prev_vl

****baseline vl
bys study_number: gen basevl=prev_vl if visit==0
bys study_number: egen basevl_=max(basevl)

//ART Status
gen artstatus=(DateEnrolled-artstartdate)
gen artstatus1=0 if artstatus<168
replace artstatus1=1 if artstatus1==.
tab artstatus1 if visit==0
lab def status 1 "On ART > 6 months" 0 "ART naive"
lab val artstatus1 status
tab artstatus1 arm if visit==2,col
tab site1 arm if visit==2,col

//Recoding Level of edcation
tab highest_level 
recode highest_level (1/3=1 "Primary") (4/6=2 "Secondary"), gen(educ)
recode highest_level (1=1 "No formal education") (2/3=2 "Primary") (4/5=3 "Secondary")(6=4 "Technical/University"), gen(educ1)
tab educ

//Recoding HHousehold income
tab hh_income 
recode hh_income  (1/2=1 "Less or 27 usd") (3/6=2 "more than 27 usd"), gen(income)
tab income

//Recoding HH description
tab housing_descr
recode housing_descr (1/2=1 "Mud floor and wall") (3/6=2 "Brick house"), gen(house)
tab house
//Table 1
destring Age, replace
tab1 site gender1 prev_vl partner long_partner shared_test highest_level current_working hh_income housing_descr visited_hf smoke_tobacco alcohol prior_tb
summtab if visit==0, by(arm) contvars(Age) catvars(gender1 prev_vl partner shared_test highest_level current_working hh_income housing_descr visited_hf smoke_tobacco alcohol prior_tb) mean median catfmt(1) mnfmt(1) medfmt(1) total pval word wordname(C4L_Youth_analysis_report) title(Table 1:Demographics by arm ) append

putdocx begin
putdocx paragraph
putdocx save C4L_Youth_analysis_report.docx, append

//Standard difference
stddiff Age if visit==0, by(arm)
stddiff i.gender1 if visit==0 , by(arm)
stddiff i.prev_vl if visit==0 & artstatus1==1, by(arm)
stddiff i.partner if visit==0 , by(arm)
stddiff i.shared_test if visit==0 , by(arm)
stddiff i.educ1 if visit==0 , by(arm)
stddiff i.artstatus1 if visit==0, by(arm)

*************************************************************************
*** missed medication
tab1 away_fro_hom simply_forgot many_pills avoid_side_effects people_to_notice felt_sick drug_run_out felt_healthy change_daily_routine
summtab if visit==0, by(arm) catvars(away_fro_hom simply_forgot many_pills avoid_side_effects people_to_notice felt_sick drug_run_out felt_healthy change_daily_routine) mean median catfmt(1) mnfmt(1) medfmt(1) total pval word wordname(C4L_Youth_analysis_report) title(Table 3a: Reason for missing  medication by ARM at baseline) append

putdocx begin
putdocx paragraph
putdocx save C4L_Youth_analysis_report.docx, append

//Recategorising reason for missing medication
  foreach var of varlist away_fro_hom simply_forgot many_pills avoid_side_effects people_to_notice felt_sick drug_run_out felt_healthy change_daily_routine {
                recode `var' (1=0 "No") (2/4=1 "Yes"), gen(`var'1)           
        }
		
tab1 away_fro_hom1 simply_forgot1 many_pills1 avoid_side_effects1 people_to_notice1 felt_sick1 drug_run_out1 felt_healthy1 change_daily_routine1

//Recategorisation of stigma assessemt variables
tab1 tell_hiv_status worry_people hurt_by_reaction stopped_social lost_friends feel_not_as_good feel_unclean feel_bad_person hiv_disgusting rejected , nol

    foreach var of varlist tell_hiv_status worry_people hurt_by_reaction stopped_social lost_friends feel_not_as_good feel_unclean feel_bad_person hiv_disgusting rejected {
			recode `var'	(1=1 "Yes") (2/4=2 "No"), gen(`var'1)
                
        }
tab1 tell_hiv_status1 worry_people1 hurt_by_reaction1 stopped_social1 lost_friends1 feel_not_as_good1 feel_unclean1 feel_bad_person1 hiv_disgusting1 rejected1 

//Primary outcome at 12 months
binreg outcome ib2.arm i.artstatus1 i.site1  if visit==2,rd base

//Sensitivity analysis of primary ourcome at 12 months
binreg outcome ib2.arm i.artstatus1 i.site1  i.educ1 i.current_working  i.simply_forgot1  ib2.basevl_  if visit==2,rd base

//Predicted Percentages of the sensitivity analysis
margins arm, post
tab outcome arm if visit==2,col chi 

//Secondary outcome: Viral load failure At 6 months
binreg outcome ib2.arm i.artstatus1 i.site1 if visit==1,rd base
tab outcome arm if visit==1,col chi 


//Factor associated with VL failure
//Crude estimates
binreg outcome ib2.arm if visit==2, rr
binreg outcome i.artstatus1 if visit==2, rr
binreg outcome i.site1 if visit==2, rr
binreg outcome Age if visit==2, rr
binreg outcome i.gender1 if visit==2, rr
binreg outcome i.partner if visit==2, rr
binreg outcome i.prev_vl if visit==2, rr
binreg outcome i.simply_forgot1 if visit==2, rr
binreg outcome i.rejected1 if visit==2, rr
binreg outcome  i.educ1 if visit==2, rr
binreg outcome  i.current_working if visit==2, rr
binreg outcome  i.visited_hf if visit==2, rr
binreg outcome  ib2.basevl_  if visit==2, rr

//Adjusted estimates
binreg outcome ib2.arm i.artstatus1 i.site1  i.partner  i.educ i.current_working i.visited_hf   i.simply_forgot1 i.rejected1   if visit==2,rr base

//Final model
binreg outcome ib2.arm i.artstatus1 i.site1  i.educ1 i.current_working  i.simply_forgot1  ib2.basevl_ if visit==2,rr base

//Secondary outcome analysis
//6 month retention
gen retention6mon=1 if visit==1
bys study_number: egen retention6mon1=max(retention6mon)
tab retention6mon1
replace retention6mon1=0 if retention6mon1==.
bys study_number: gen count=_n
tab retention6mon1 arm if count==1 ,col chi
//Differences in 6 months retention in the 2 arms
prtest retention6mon1 if count==1,by(arm)

//12 months retention
gen retention12mon=1 if visit==2
bys study_number: egen retention12mon1=max(retention12mon)
replace retention12mon1=0 if retention12mon1==.
tab retention12mon1 arm if count==1 ,col chi

//Differences in 12 months retention in the 2 arms
prtest retention12mon1 if count==1,by(arm)
